# Supplementary material for: Clinical Role of Adjuvant Chemotherapy after Radical Hysterectomy for FIGO Stage IB-IIA Cervical Cancer: Comparison with Adjuvant RT/CCRT Using Inverse-Probability-of-Treatment Weighting
Source: PLoS One. 2015 Jul 15;10(7):e0132298. doi: 10.1371/journal.pone.0132298 (PMC4503636; doi:10.1371/journal.pone.0132298)
Supplement: S1 File — (XLSX) [file pone.0132298.s001.xlsx]

## Sheet: Sheet1
ID	age	adm	discharge	Para	Ht (cm)	Wt (Kg)	BMI	initial tumor marker	stage	st	op date	op name	postop cx	Histology	Grade	Size (mm)	PM	LVSI	DOI (mm)	Cx Depth (mm)	DOI ratio	adnexa	Margin	Vagina	LN meta 여부	Total LN	LN meta 개수	PALN	+PALN	PLN	+PLN	high RF	interm RF	adjuvant Tx	adjuvant CTx regimen	DATE end of Tx	postCTx cx	duration of Tx (days)	duration of Tx (mo)	Recur	Rec date	DFS(days)	DFS(mo)	Rec site	recur pattern	status	Death	Last F/U	OS (days)
10919194	37	1998-04-12	1998-05-11	2	162	59	22.4813	1.3	Ib	1.1	1998-04-14	RH LSO ROT PLND PALNS inc-appe	mechanical ileus	1		30	0	1	7	22	0.318182	0	0	0	1	36	3	2	0	34	0	Np	L	1	PF#6	1998-08-26		132	4.4	0		5160	169.644			1	0	2012-08-14	5160
11370824	60			3	156	70	28.764	0.57	Ib	1.1	2007-04-03	RH, BSO, PLND, PALNS	bladder dysfunction	2	3	35	1	1	21	21	1		0	1	1	29	3	2	0	27	3	P Np	I L	2	CCRT w-Carbo#6	2007-06-26		83	2.72877	1	2012-11-22	2060	67.726	lung	2	2	0	2013-02-18	2115
11504160	51			3	156	59	24.2439	9.3	IIa	2.1	1991-01-22	RH LSO PLND PALNS APPE		1	1	30	0	0	17	17	1		0	0	1	36	3	0		36	3	Np	I	2	RT			-32782	-1077.76	0		1890	62.137			5	0	1996-04-22	1890
11586960	68			3	155	64	26.6389	0.5	Ib	1.1	2006-03-15	LARH, BSO, PLND, PALNS		1	2	20	0	0	3	4	0.75		0	0	0	15	0	0		15	0	0	I	2	RT	2006-05-25		70	2.30137	0		1495	49.1507			5	0	2010-05-10	1495
11788951	45			2	163	63	23.7118	2.7	Ib	1.2	2000-11-23	RH BSO PLND		1	3	45	0	0	25	27	0.925926		0	0	1	31	2	0		31	2	Np	S I	2	RT			-36323	-1194.18	0		4080	134.137			1	0	2012-03-23	4080
11822837	64			2	157	59	23.9361	1.6	Ib1	1.1	2009-02-27	RH, BSO, PLND, PALNS inc-appe		1	1	15	0	0	6	10	0.6		0	0	0	32	0	2		30		0	I	2	RT	2009-05-08		71	2.33425	0		1365	44.8767			1	0	2012-12-12	1365
12110405	39			0	160	55	21.4844	5.3	Ib1	1.1	2001-03-12	ARH, PLND, PALNS APPE		1	2	50	0	0	15	17	0.882353		0	0	1	39	1	0		39	1	Np	S I	2	CCRT W-CDDP#6	2001-05-16		64	2.10411	1	2006-07-12	1948	64.0438	Lt pelvic side wall, Lt iliac vessel, Lt ilium	1	5	0	2006-07-30	1938
12169748	57			2	153	63	26.9127	0.5	Ib1	1.1	2006-12-21	LRH c BSO PLND PALND	DVT, lymphedema	3	3	30	0	0	10	20	0.5		0	0	0	45	0	2	0	43	0	0	I	2	CCRT w-CDDP #6	2007-03-05		74	2.43288	0		2185	71.8356			1	0	2013-01-16	2185
12613663	44			2	158	74	29.6427	0.5	Ib2	1.2	2006-03-08	LRH BSO PLND	urinary retension	3	2	30	1	1	18	18	1		0	0	1	24	1	0		24	1	P Np	I L	2	CCRT W-CDDP#6	2006-05-16	lymphedema, distal ureter stricture	68	2.23562	1	2010-05-25	1539	50.5973	vaginal stump, rectum	1	3	1	2012-06-14	2256
13041261	54			3	155	49	20.3954	0	Ib	1.1	1996-06-26	e-TAH BSO		1	2	24	0	0	1	3	0.333333		0	0	0		0					incomplete surgery		2	RT			-34736	-1142.01	0		3859	126.871			5	0	2007-03-15	3859
13124414	45			2	158	59	23.634		Ib	1.2	1993-04-27	RH ROT PLND PALNS APPE		1		50	0	1	20	30	0.666667		0	0	1	67	5	16	0	51	5	Np	S I L	1	PF#3	1993-07-30		93	3.1	0		6832	224.614			1	0	2012-04-19	6832
13291996	59			2	160	60	23.4375	0.52	Ib2	1.2	2011-05-23	LRH BSO PLND	CIC	1	2	43	0	1	17	18	0.944444	0	0	0	0	30	0	1	0	29	0	0	S I L	2	RT	2011-08-11		78	2.56438	0		564	18.5425			1	0	2012-12-17	564
14007985	70			3	159.7	63.4	24.8588	2.9	Ib1	1.1	2006-04-28	RH c BSO PLND PALNS inc-appe		1	2	38	1	0	28	28	1		0	0	0	19	0	4	0	15	0	P	I	2	RT	2006-07-11		73	2.4	0		2433	79.989			1	0	2013-02-01	2433
14282988	50	1999-05-02	1999-06-05	2	156	63	25.8876	0.5	Ib2	1.2	1999-05-04	RH BSO PLND PALNS inc-appe		3	1	30	0	0	16	18	0.888889	0	0	0	0	37	0	4	0	33	0	0	I	1	PF#6	1999-10-26		172	5.73333	0		3165	104.055			1	0	2008-02-19	3165
14432202	47			1	161	50.4	19.4437	1	Ib1	1.1	1999-06-15	RH, PLND, PALNS		3	1	15	0	0	3	20	0.15		0	0	1	45	2	5	0	40	2	Np	0	2	RT			-35805	-1177.15	0		4886	160.636			1	0	2013-01-11	4886
15334952	43			0	160	54	21.0937	4.7	Ib1	1.1	2008-05-28	LRH, BS, BOT, PLND, PALND		1	2	31	0	1	18	18	1		0	0	1	58	11	17	0	41	11	Np	I L	2	CCRT w-CDDP#6	2008-08-16	vulvar edema	78	2.56438	0		641	21.074			1	0	2010-03-09	641
15917908	50	1998-04-03	1998-06-11	3	147	42	19.4363	1.8	IIa	2.1	1998-04-16	RH BSO PLND PALNS inc-appe		3	2	30	0	0	13	20	0.65	0	0	0	0	18	0	2	0	16	0	0	I	1	PF#6	1998-10-14		178	5.93333	0		222	7.29863			5		1998-11-28	222
16027877	70	1997-09-28	1997-11-21	6	158	69	27.6398	8.2	IIa	2.1	1997-09-30	RH BSO PLND PALNS inc-appe	wound dehiscence	1		35	0	0	18	18	1	0	0	1	0	18	0	3	0	15	0	0	I	1	PF#2	1997-12-19		79	2.63333	0		337	11.0795			5		1998-09-07	337
16116599	38			1	164	80	29.7442	1	Ib	1.1	1995-05-24	E-TAH appe		1	2	15	0	0	9	14	0.642857		0	0			0					0	I	2	RT	1995-07-11		47	1.54521	0		5669	186.378			1	0	2011-02-23	5669
16128369	49			2	155	64	26.6389	1	Ib	1.1	1995-12-29	e-TAH PLND		3	1	20	0	0	6	17	0.352941		0	0	0	20	0	0		20	0	0	0	2	RT			-34559	-1136.19	0		5728	188.318			5	0	2003-03-28	5728
16609349	40			1	157.5	47.55	19.1686	24.3	IIa	2.1	2008-11-10	RH, BSO, PLND, PALNS, inc-appe		1	1	85	0	0	22	27	0.814815		0	0	0	30	0	5	0	25	0	0	S I	2	RT	2009-02-03		83	2.72877	1	2009-03-13	123	4.04384	PALN, Rt CILN	2	1	0	2012-11-21	1451
16962824	62			2	162	52	19.8141	0.83	Ib1	1.1	2011-05-26	LRH BSO PLND PALNS		1	2	40	1	1	6	6	1	0	0	1	1	35	1	1	0	34	1	P Np	S I L	2	CCRT w-CDDP #6	2011-08-02		66	2.16986	0		626	20.5808			1	0	2013-02-22	626
17387495	39	1996-04-20	1995-05-29	2	150	51	22.6667	0.5	Ib	1.1	1996-05-03	RH RSO PLND PALNS inc-appe		1			0	1			0.7	0	0	0	0	44	0	0		44	0	0	I	1	PF#3	1996-07-13		70	2.33333	0		558	18.3452			5		1997-11-21	558
17418508	54	1996-04-15	1996-06-26	3	154	68	28.6726	34.6	Ib	1.1	1996-05-30	RH c BSO PLND PALNS appe	neurogenic bladder	1		27	0	0	15	17	0.882353	0	0	0	1	29	2	0		29	2	Np	I	1	PF#6	1996-11-24		174	5.8	0		3552	116.778			1		2006-04-12	3552
17437718	56			2	154	50	21.0828	0.84	Ib1	1.1	2010-05-31	LRH BSO PLND		1	2	65	1	1	10	10	1	0	0	0	0	37	0	0		37	0	P	S I L	2	CCRT w-CDDP #6	2010-08-04		64	2.10411	0		766	25.1836			1	0	2012-07-16	766
17470784	55			3	156	58	23.833	2.9	Ib1	1.1	2006-12-28	RH, BSO PLND, PALNS APPE	CIC교육	1	3	30	0	1	15	15	1		0	0	1	43	5	6	3	37	2	Npa	I L	2	CCRT w-CDDP #6	2007-03-09		71	2.33425	0		1993	65.5233			1	0	2012-07-11	1993
17564850	40	1996-05-13	1996-06-01	2	152	55	23.8054		Ib	1.1	1996-05-18	e-TAH		1				1			0.3	0	0	0	0	0						0	L	1	PF#6	1996-10-22		154	5.13333	0		1478	48.5918			5		2000-06-26	1478
17804781	60			3	154	52	21.9261	1.1	Ib1	1.1	2006-12-04	RH, BSO, PLND	CIC 교육	1	2	26	1	1	10	10	1		0	0	1	18	1	0		18	1	P Np	I L	2	CCRT w-CDDP #6	2007-02-12		68	2.23562	1	2007-10-02	302	9.92877	lung meta	2	3	1	2007-12-19	375
18273645	47			2	158	52	20.83		Ib	1.1	1996-10-15	RM LSO PLND PALNS T-o		1	4	20	0	0	5	10	0.5		0	0	0	38	0	1	0	37	0	0	I	2	RT	1996-12-24		69	2.26849	0		3162	103.956			5	0	2005-07-27	3162
18344648	62	1996-11-10	1996-12-13	6	151	43	18.8588	1.5	Ib	1.1	1996-11-12	RH BSO PLND PALNS		1	1	20	0	1	18	18	1	0	0	1	0	33	0	0		33	0	0	I L	1	PF#6	1997-06-11		209	6.96667	0		518	17.0301			5		1998-04-20	518
19112736	59	1997-04-20	1997-05-16	4	151	65	28.5075	4	Ib	1.1	1997-04-22	RH BSO PLND PALNS inc-appe Rt ureter reanastomosis	Rt ureter disruption	1		22	0	0	7	21	0.333333	0	0	0	1	25	2	0		25	2	Np	0	1	PF#6	1997-08-25		123	4.1	1	1999-06-10	779	25.611	multiple liver meta, periureteric, paraaorticn LN	2	5		1999-08-31	849
19481843	35	1997-12-08	1997-12-26	1	162	58	22.1003	0.5	Ib	1.1	1997-12-10	RH PLND inc-appe		1		20	0	0	5	6	0.833333	0	0	0	1	18	1	0		18	1	Np1	I	1	cisplatin#2	1998-01-21		41	1.36667	0		3698	121.578			5		2008-03-18	3698
19983969	37			0	157	54	21.9076	0.5	Ib1	1.1	2010-03-05	LRH BS PLND PALNS		3	1	30	0	1	5	15	0.333333		0	0	1	40	1	0		40	1	Np	L	2	CCRT W-CDDP#6	2010-06-07	lymphedema st.2, r/o neurogenic bladder	92	3.02466	0		1013	33.3041			1	0	2012-12-28	1013
20066275	45	1997-11-24	1997-12-17	2	151	59	25.8761	6.4	Ib	1.2	1997-11-26	RH BSO PLND PALNS inc-appe		1		70	0	0	21	23	0.913043	0	0	1	0	37	0	1	0	36	0	0	S I	1	PF#2	1998-01-09		43	1.43333	0		4666	153.403			1	0	2010-11-12	4666
20119186	52			3	149	52	23.4224	1	Ib1	1.1	2002-02-08	RH BSO PLND PALNS APPE		1	3	60	0	1	15	18	0.833333		0	0	0	31	0	3	0	28	0	0	S I L	2	CCRT W-CDDP#6	2002-04-19		71	2.33425	0		3960	130.192			1	0	2013-02-08	3960
20161745	49	1997-11-18	1997-12-19	2	158	62	24.8358	24.5	Ib	1.1	1997-11-28	RH BSO PLND inc-appe		1		40	0	1	18	19	0.947368	0	0	0	1	27	2	0		27	2	Np	S I L	1	PF#1 cisplatin#2	1998-02-07		69	2.3	1	1998-08-12	257	8.44932	pelvis, liver, LN	2	3	1	1999-03-03	455
20267504	46			3	147	59	27.3034	3.3	Ib	1.1	1998-03-12	RH LSO PLND PALNS		1	2	35	0	0	14	18	0.777778		0	0	1	33	1	3	0	30	1	Np	I	2	RT			-35352	-1162.26	0		794	26.1041			5	0	2000-05-26	794
20551780	63	1998-03-17	1998-05-17	6	157	55	22.3133	1.1	IIa	2.1	1998-03-17	RH BSO PLND PALNS		1	2	50	0	1	8	14	0.571429	0	0	1	0	30	0	1	0	29	0	0	S I L	1	PF#3	1998-06-05		78	2.6	0		260	8.54795			5		1998-12-07	260
20562083	37	2001-03-19	2001-04-04	2	155	51	21.2279	0.5	Ib	1.1	2001-03-20	RH PLND PALNS inc-appe		1	2	29	0	1	3	13	0.230769	0	0	0	0	22	0	2	0	20	0	0	L	1	PF#6	2001-09-12		172	5.73333	0		3031	99.6493			1	0	2009-08-21	3031
20643324	64			3	162	61	23.2434	2.7	Ib1	1.1	2009-03-26	LRH BSO PLND PALNS		1	3	33	0	0	14	14	1	0	0	0	1	50	1	4	0	46	1	Np	I	2	CCRT w-CDDP#6	2009-06-16	neuropathy	80	2.63014	0		1328	43.6603			1	0	2012-12-04	1328
21792849	70	1999-01-05	1999-01-19	3	159	63	24.9199	28.8	Ib	1.2	1999-01-06	RH BSO PLND PALNS		1	3	65	1	1	45	45	1	0	0	0	1	36	2	3	2	33	0	P Na	S I L	1	PF#2	1999-03-04		58	1.93333	1	2001-09-04	972	31.9562	surgical bed	1	3	1	2004-08-03	2007
21871975	38			2	160	55	21.4844	9.3	Ib1	1.1	1999-01-21	RH LSO ROT PLND, PALNS APPE		1	2	35	1	0	19	19	1		0	0	0	34	0	2	0	32	0	P	I	2	RT	1999-04-06		75	2.46575	0		3448	113.359			5	0	2008-08-19	3448
22067623	65	2001-11-27	2001-12-15	3	153	75	32.039	2.9	Ib1	1.1	2001-11-28	RH BSO PLND PALNS inc-appe		1	2	40	0	1	16	18	0.888889	0	0	0	0	41	0	8	0	33	0	0	S I L	1	T/P#3	2002-02-03		65	2.16667	0		2355	77.4247			5		2008-06-13	2355
22182205	44	1999-03-12	1999-04-08	3	158	58	23.2335	2.2	Ib1	1.1	1999-03-18	RH RSO PLND PALNS		1	2	50	0	0	15	20	0.75	0	0	0	0	72	0	0		72	0	0	S I	1	PF#3	1999-06-04		76	2.53333	0		3825	125.753			1	0	2009-11-03	3825
22238704	71	1999-04-25	1999-05-31	7	148	56	25.5661	1.4	Ib1	1.1	1999-04-27	RH BSO PLND PALNS inc-appe		1	2	28	0	1	9	16	0.5625	0	0	0	1	32	1	3	0	29	1	Np1	I L	1	PF#6	1999-10-21		174	5.8	0		881	28.9644			5		2001-10-08	881
22410412	54			3	158.1	60.3	24.1242	3.1	Ib1	1.1	2006-03-17	RH, PLND, PALND, BSO		1	2	45	1	1	14	14	1		0	0	1	33	4	3	0	30	4	P Np	S I L	2	CCRT W-CDDP#6	2006-05-30		73	2.4	0		2341	76.9644			1	0	2012-09-18	2341
22527233	43			2	162	67	25.5296	1		1.1	1999-06-22	ARH, PLND, PALNS	bladder dysfunction	1		35	0	0	18	20	0.9		0	1	0	20	0	0		20	0	0	I	2	RTx (타원)		both ureter stricture	-35812	-1177.38	0		4807	158.038			1	0	2012-10-29	4807
22532800	39	2001-11-28	2001-12-22	1	159	52	20.5688	0.5	Ib1	1.1	2001-12-03	RH ROT PLND PALNS appe	lymphedema	2	2	15	0	1	11	15	0.733333	0	0	0	0	42	0	2	0	40	0	0	I L	1	T/P#3	2002-01-25		52	1.73333	0		3921	128.91			1	0	2012-10-24	3921
22592833	64	1999-06-11	1999-07-20	6	155	75	31.2175	1.6	Ib1	1.1	1999-06-25	RH BSO PLND PALNS inc-appe		1		52	0	0	22	22	1	0	0	0	0	48	0	2	0	46	0	0	S I	1	cisplatin#6 oral 5-FU	1999-12-07		162	5.4	0		543	17.8521			5		2000-12-28	543
22789303	40	1999-07-24	1999-08-30	2	154	74	31.2026	28.1	Ib1	1.1	1999-08-06	RH ROT PLND PALNS appe		1		85	1	1	70	70	1	0	0	0	1	32	1	2	0	31	1	P Np1	S I L	1	PF#4	1999-11-16		100	3.33333	0		583	19.1671			5		2001-03-19	583
22814805	40	1999-08-13	1999-09-11	2	159	60	23.7332	3.8	Ib1	1.1	1999-08-17	RH ROT PLND PALNS appe		1	2	60	0	0	7	23	0.304348	0	0	0	0	68	0	4	0	64	0	0	S	1	PF#4 cisplatin#2	2000-01-27		160	5.33333	0		4782	157.216			1	0	2012-11-29	4782
22889777	53			1	152	55	23.8054	48.4	Ib2	1.2	2011-02-10	LRH BSO PLND PALNS		1	2	44	1	1	18	18	1	0	0	1	1	44	4	2	0	42	4	P Np	S I L	2	CCRT W-CDDP#6	2011-04-13		63	2.07123	0		688	22.6192			1	0	2013-01-08	688
22912019	48	1999-10-03	1999-11-07	0	155	60	24.974	0.5	Ib1	1.1	1999-10-05	RH BSO PLND PALNS inc-appe		1	3	15	0	1	7	22	0.318182	0	0	0	0	40	0	5	0	35	0	0	L	1	PF#6	2000-03-26		171	5.7	0		2680	88.1096			5		2007-03-15	2680
22920058	51			3	154	62	26.1427	4.3	Ib1	1.1	2007-01-19	LRH c BSO PLND PALNS		1	2	35	1	1	12	12	1		0	0	0	27	0	0		27		P	I L	2	CCRT W-CDDP#6	2007-04-05		76	2.49863	1	2009-01-30	742	24.3945	bladder	1	1	0	2012-12-27	2138
23066072	64	1999-10-13	1999-10-23	6	149	50	22.5215	0.5	Ib	1.1	1999-10-14	LRH BSO PLND	lymphedema	1	2	30	0	1	13	16	0.8125	0	0	0	0	18	0	0		18	0	0	I L	1	cisplatin#3 oral 5-FU	1999-12-15		61	2.03333	0		916	30.1151			5		2002-04-30	916
23455728	51	1999-12-29	2000-02-23	3	158	62	24.8358	5.7	Ib1	1.1	2000-01-11	RH BSO PLND PALNS inc-appe	Lt ureter stricture	1	2	35	0	1	10	15	0.666667	0	0	0	0	34	0	0		34	0	0	I L	1	PF#3	2000-05-21		130	4.33333	0		4439	145.94			1	0	2012-05-10	4439
23977792	47			1	156.4	64	26.1641	11.1	Ib	1.1	2000-04-10	RH,RSO,LOT,PLND, PALNS,inc-appe	ileus	1	2	60	0	0	13	17	0.764706		0	0	1	24	3	2	0	24	2	Np	S I	2	RT	2000-06-14		64	2.10411	0		739	24.2959			1	0	2002-04-29	739
24142816	55	2000-07-13	2000-07-22	2	158	77	30.8444	0.5	Ib1	1.1	2000-07-14	LRH BSO PLND PALNS		1		30	0	1	8	10	0.8	0	1	1	0	32	0	2	0	30	0	M	I L	1	T/P#3	2000-10-18		94	3.13333	1	2002-11-24	863	28.3726	surgical bed	1	5		2003-02-25	941
24224321	65	2000-06-27	2000-07-29	5	156	65	26.7094	0.5	Ia2	1.1	2000-06-29	RH BSO PLND PALNS inc-appe	CIC	1	3	7	0	1	3	12	0.25	0	0	0	0	27	0	6	0	21	0	0	L	1	PF#6	2000-12-19		170	5.66667	0		2678	88.0438			1	0	2007-12-07	2678
24307389	41	2000-06-03	2000-06-19	2	153	54	23.0681	0.5	Ib1	1.1	2000-06-07	RH LSO PLND PALNS inc-appe		1		12	0	0			#DIV/0!	0	0	0	1	22	1	1	0	21	1	Np1	0	1	PF#3	2000-09-01		84	2.8	0		981	32.2521			5		2003-02-28	981
24724890	41	2001-03-24	2001-04-10	2	159	54	21.3599	0.5	Ib	1.1	2001-03-26	RH RSO PLND PALNS	neurogenic bladder	3		33	0	0	8	12	0.666667	0	0	0	0	37	0	6	0	31	0	0	I	1	PF#3	2001-07-04		98	3.26667	0		4092	134.532			1	0	2012-08-08	4092
24924854	70			4	151	54	23.6832	1.2	Ib1	1.1	2001-01-09	ARH, BSO, PLND, PALNS		1	2	20	0	0	7	10	0.7		1	1	0	29	0	2	0	27	0	M	I	2	RT	2001-04-04		85	2.79452	0		1953	64.2082			5	0	2006-06-12	1953
24996323	54			2	154	56	23.6128	0.5	Ib1	1.1	2007-01-10	LARH, BSO, PLND		1	2	24	1	1	13	13	1		0	0	0	44	0	0		44	0	P	I L	2	CCRT w-CDDP#6	2007-03-27		77	2.53151	1	2007-08-20	222	7.29863	lung	2	3	1	2008-09-28	618
25138632	39			3	160	59	23.0469	16	Ib	1.2	2001-02-20	RH LOT of RO PLND PALNS		1	2	50	0	1	13	14	0.928571		0	0	1	2	46	2	0	44	2	Np	S I L	2	RT	2001-04-24	lymphedema st.2	64	2.10411	0		4137	136.011			1	0	2012-08-17	4137
25211722	39	2001-02-26	2001-04-10	3	158	53	21.2306	14.9	Ib	1.1	2001-02-27	RH PLND PALNS inc-appe	PTE	1	2	20	0	1	15	23	0.652174	0	0	0	0	31	0	1	0	30	0	0	I L	1	PF#6	2001-09-05		188	6.26667	0		3941	129.567			1	0	2012-02-08	3941
25308943	37	2002-05-28	2002-06-27	1	159	57	22.5466	0.5	Ib	1.1	2002-05-30	LRH PLND		1	2	25	0	1	7	9	0.777778	0	0	0	0	39	0	0		39	0	0	I L	1	cisplatin#6 oral 5-FU	2002-09-24		114	3.8	0		3612	118.751			1	0	2012-06-12	3612
25326251	43	2001-03-21	2001-04-04	2	164	65	24.1672	1.5	Ib2	1.2	2001-03-22	RH RSO LOT PLND PALNS inc-appe		1	2	58	0	1	15	33	0.454545	0	0	0	0	29	0	2	0	27	0	0	S I L	1	PF#6	2001-09-25		183	6.1	0		3841	126.279			1	0	2011-11-23	3841
25338564	59			3	158.5	63	25.0774	1	Ib	1.1	2001-04-02	RH, BSO, PLND, PALNS		2		23	0	0	2	3	0.666667		0	0	0	37	0	4	0	33	0	P	I	2	RT	2001-06-03		61	2.00548	0		3397	111.682			5	0	2010-09-09	3397
25430749	40	2001-04-11	2001-04-30	2	157	65	26.3702	5.8	Ib1	1.1	2001-04-12	RH ROT PLND PALNS appe	SUI	1	2	35	0	1	15	17	0.882353	0	0	0	0	49	0	2	0	47	0	0	I L	1	T/P#4	2001-06-30		78	2.6	0		4078	134.071			1	0	2012-08-10	4078
25601046	33			2	164	68	25.2826	1.8		1.1	2001-05-29	RH, ROT PLND		2	4	22	0	0	13	22	0.590909		1	1	1	32	6	0		32	6	M Np	I	2	RT	2001-08-01		62	2.03836	1	2003-02-19	631	20.7452	bone, lung	2	5	0	2003-10-09	850
25607222	44	2001-05-27	2001-06-18	2	168	60	21.2585	0.5	Ib1	1.1	2001-05-28	RH PLND PALNS inc-appe		3	3	23	0	1	20	42	0.47619	0	0	0	1	77	2	10	0	67	2	Np	I L	1	T/P#6	2001-10-09		131	4.36667	0		4114	135.255			1	0	2012-11-02	4114
25693951	40			3	155	53	22.0604	1	Ib1	1.1	2001-06-15	ARH, PLND, PALNS		2	3	30	0	0	25	30	0.833333		0	1	0	47	0	6	0	41	0	V	I	2	RT	2001-09-18		93	3.05753	0		3871	127.266			1	0	2012-03-16	3871
25726572	68	2001-07-02	2001-07-21	4	157	55	22.3133	7.2	Ib1	1.1	2001-07-06	RH c BSO PLND PALNS appe		1	2	30	0	0	15	15	1	0	0	1	0	29	0	3	0	26	0	0	I	1	T/P#3	2001-09-08		62	2.06667	0		4052	133.216			1	0	2012-10-08	4052
25792029	41			2	148	48	21.9138	4	Ib	1.1	2001-07-23	RH BOT PLND PALNS APPE		1	4	33	1	1	20	20	1		0	0	1	21	2	6	0	15	2	P Np	I L	2	CCRT W-CDDP#6	2001-10-08		75	2.46575	0		3688	121.249			1	0	2011-10-21	3688
25942552	41	2001-07-26	2001-08-18	2	160	65	25.3906	0.5	Ib	1.1	2001-08-02	radical cervicectomy PLND PALNS inc-appe		3	1	12	0	0	8	11	0.727273	0	0	0	0	62	0	13	0	49	0	0	I	1	T/P#3	2001-11-21		109	3.63333	0		2038	67.0027			5		2007-03-30	2038
26118460	61	2001-09-10	2001-09-28	4	156	55	22.6003	0.5	IIa	2.1	2001-09-13	RH BSO PLND PALNS inc-appe	elevated liver enzyme	1		45	0	1	10	13	0.769231	0	0	1	0	44	0	1	0	40	0	0	S I L	1	T/P#3	2001-11-09		56	1.86667	0		1862	61.2164			5		2006-11-15	1862
26149673	53	2001-10-11	2001-10-27	3	153	47	20.0777	4.4	Ib1	1.1	2001-10-12	RH BSO PLND PALNS inc-appe	CIC	1	1	30	1	1	6	6	1	0	0	0	0	35	0	1	0	34	0	P	I L	1	T/P#3	2001-12-14		62	2.06667	0		3929	129.173			1	0	2012-09-11	3929
26174446	59	2001-09-27	2001-10-14	3	158	57	22.8329	1.6	Ib1	1.1	2001-09-28	RH BSO PLND PALNS	CIC	1		23	0	0	18	20	0.9	0	0	0	0	31	0	2	0	29	0	0	I	1	T/P#3	2001-12-01	APN, bacteremia	63	2.1	0		3594	118.159			1	0	2011-09-22	3594
26187909	39	2002-04-18	2002-05-01	1	162	59	22.4813	1	Ib1	1.1	2002-05-23	LMRH PLND		3	2	14	0	0	5	8	0.625	0	0	0	0	11	0	0		11	0	0	I	1	cisplatin#6 oral 5-FU	2002-08-21		88	2.93333	0		1118	36.7562			5		2005-07-01	1118
26446761	46	2001-11-21	2001-12-10	3	168	101	35.7851	3.3	Ib2	1.2	2001-11-26	RH BSO PLND PALNS		3	2	60	0	0	17	20	0.85	0	0	0	0	48	0	2	0	46	0	0	S I	1	T/P#3	2002-01-25		59	1.96667	0		1410	46.3562			5		2005-10-26	1410
26541161	62			3	151	62	27.1918	1	Ia	1.1	2002-01-15	LAMRH, BSO, PLND		1		18	0	0	3	14	0.214286		0	0		20	0	0		20	0	0	0	2	RT			-36735	-1207.73	0		3865	127.068			1	0	2012-10-10	3865
26583329	42	2002-01-02	2002-03-09	2	154	65	27.4077	0.5	Ib1	1.1	2002-01-03	LRH PLND PALNS p.biopsy	Rt ureter injury, U-V fistula, vag. Stump leakage	3	2	30	1	0			#DIV/0!	0	0	0	0	41	0	7	0	34	0	P	0	1	T/P#6	2002-06-17		164	5.46667	1	2002-10-29	299	9.83014	vag. Stump, mutiple LN	1	5		2003-03-20	437
26828798	42	2002-03-05	2002-03-25	2	150	67	29.7778	3.3	Ib1	1.1	2002-03-07	LRH PLND	Rt ureter injury	3		21	0	0	2.6	11	0.236364	0	0	0	1	32	1	0		32	1	Np1	0	1	T/P#6	2002-07-06		119	3.96667	0		3828	125.852			1	0	2012-10-25	3828
26998990	40			3	152	53	22.9398	3.5	Ib1	1.1	2002-04-12	ARH, PLND, PALNS		1	2	45	1	1	19	21	0.904762		0	0	1	40	10	2	0	38	10	P Np	S I L	2	CCRT W-CDDP#6	2002-07-18		96	3.15616	0		2988	98.2356			1	0	2010-07-30	2988
27006399	48			3	158	65	26.0375	1	Ib1	1.1	2002-04-18	ARH, BSO, PLND, PALNS	neurogenic bladder - CIC	1	3	12	0	1	7	7	1		0	0	1	44	3	0		44	3	Np	I L	2	RT	2002-06-27		69	2.26849	0		1426	46.8822			5	0	2006-04-04	1426
27125942	46	2002-07-01	2002-07-14	2	166	63	22.8625	0.5/22.1	Ib	1.1	2002-07-03	RH BSO PLND PALNS		3	1	20	0	1	9	20	0.45	0	0	0	0	30	0	4	0	26	0	0	I L	1	T/P#6	2002-10-23	elevated liver enzyme	110	3.66667	0		3588	117.962			1	0	2012-06-21	3588
27486010	63	2002-08-01	2002-08-14	5	155	52	21.6441	3.7	Ib1	1.1	2002-08-03	RH BSO PLND PALND inc-appe	lymphedema	1	2	30	0	1	24	27	0.888889	0	0	0	1	39	1	1	0	38	1	Np1	I L	1	T/P#3	2002-09-25		52	1.73333	0		795	26.137			5		2004-10-18	795
27568013	33	2002-08-22	2002-09-12	1	159	62	24.5243	0.5	Ib	1.1	2002-08-28	RH ROT PLND PALNS appe		3	1	25	0	1	13	19	0.684211	0	0	0	0	64	0	7	0	57	0	0	I L	1	cisplatin#1 oral 5-FU	2002-09-09		11	0.366667	1	2010-05-10	2812	92.4493	lung	2	5		2010-05-25	2787
27981856	66			2	163	62	23.3355	1	Ib1	1.1	2002-11-26	RH BSO PLND		1	2	37	0	1	8	10	0.8		0	0	1	26	0	1	0	25	1	Np	I L	2	RT	2003-02-07		71	2.33425	0		3637	119.573			1	0	2013-01-03	3637
28002927	60	2002-12-18	2003-01-14	4	156	50	20.5457	1.1	Ib	1.1	2002-12-23	RH BSO PLND PALND inc-appe	CIC	1	1	23	0	1	11	23	0.478261	0	0	0	0	36	0	4	0	32	0	0	I L	1	X/P#4	2003-03-25		92	3.06667	0		423	13.9068			5		2004-02-26	423
28320740	34	2003-03-04	2003-03-20	1	158	55	22.0317	0.5	Ib1	1.1	2003-03-05	LRH PLND		1		20	0	1	1	10	0.1	0	0	0	1	29	1	0		29	1	Np1	L	1	T/P#3	2003-05-09		64	2.13333	0		3214	105.666			1	0	2012-02-09	3214
28426725	51	2003-03-25	2003-04-06	3	156	58	23.833	10.1	Ib	1.1	2003-03-26	RH BSO PLND PALND inc-appe	SUI	1	2	60	0	0			0.95	0	0	0	0	34	0	4	0	30	0	0	S I	1	X/P#3	2003-05-20		54	1.8	0		3240	106.521			1	0	2012-03-26	3240
28468091	46			3	159.4	58	22.8271	9.3	Ib	1.2	2003-03-20	RH RSO, LOT, PLND		1	3	45	1	1	22	22	1		0	0	1	33	5	0		33	5	P Np	S I L	2	CCRT W-CDDP#6	2003-06-04	lymphedema	74	2.43288	0		2452	80.6137			5	0	2010-01-12	2452
28643544	43			2	160	47.95	18.7305	4.7	Ib	1.1	2008-12-24	RH, PLND, inc-appe		3	2	35	0	1	14	30	0.466667		0	1	1	17	2	0		17	2	Np	L	2	CCRT-wCDDP#4	2009-03-06	Lt kidney obst	72	2.36712	1	2010-01-29	401	13.1836	Lt SCLN	2	3	1	2012-01-07	1093
28754848	57			3	153	56	23.9224	1.5	Ib1	1.1	2003-06-25	ARH, BSO, PLND, PALNS		1	2	40	1	1	14	17	0.823529		0	0	1	51	1	2	0	49	1	P Np	S I L	2	CCRT w-CDDP #6	2003-09-02		67	2.20274	1	2004-11-12	2104	69.1726	paraaortic LN	2	3	1	2009-04-29	2104
29180945	53	2003-09-23	2003-10-12	3	159	57	22.5466	1.4	Ib1	1.1	2003-09-24	LRH BSO PLND bladder wall repair	CIC, vesicovaginal fistula, SUI	1	2	45	0	0	12	12	1	0	0	0	0	64	0	0		64	0	0	S I	1	X/P#1	2003-10-11	ileus	17	0.566667	0		2513	82.6192			1	0	2010-09-17	2513
29530014	56			2	159	66	26.1066	1	IIa1	2.1	2010-11-16	LRH BSO PLND	CIC	3	1	35	1	1	15	15	1	0	0	1	0	38	0	0		38	0	P	I L	2	CCRT w-CDDP #5	2011-01-17		61	2.00548	0		775	25.4795			1	0	2013-01-11	775
29593332	52			2	153	45.6	19.4797	1.7	Ib	1.1	2007-12-26	RH, BSO, PLND, PALNS, inc-appe		1	2	35	1	1	12	12	1		0	0	0	34	0	5	0	29	0	P	I L	2	CCRT W-CDDP#6	2008-03-06		70	2.30137	0		1798	59.1123			1	0	2012-12-24	1798
29767948	34			2	161	49.6	19.1351	0.5	Ib1	1.1	2004-01-30	RH, PLND, PALNS		3	1	25	0	0	10	12	0.833333		0	0	0	22	0	1	0	21	0	0	I	2	RT	2004-04-10		70	2.30137	0		2463	80.9753			1	0	2010-12-03	2463
30316713	63			3	151	57	24.9989	1	Ib1	1.1	2004-06-09	LARH, BSO, PLND		2	2	40	0	1	10	13	0.769231		0	0	0	37	0	0		37	0	0	S I L	2	RT	2004-08-11	lymphedema, SUI	62	2.03836	0		2872	94.4219			1	0	2012-05-31	2872
30448184	52			3	148	51.9	23.6943	1	Ib1	1.1	2004-07-19	LAMRH, BSO, PLND, PALNS	Rt HN	3	2	25	0	0	16	16	1		0	0	0	57	0	0		57	0	0	I	2	CCRT w-CDDP#6	2004-09-20		61	2.00548	0		2933	96.4274			1	0	2012-09-12	2933
30450947	26	2004-08-07	2004-09-09	0	167	52	18.6453	4.8	Ib2	1.2	2004-08-20	RH PLND PALNS inc-appe BOT	CIC, lymphedema Lt st.II	1	3	70	0	1	17	21	0.809524	0	0	0	0	38	0	4	0	34	0	0	S I L	1	T/P#5	2004-12-08		108	3.6	0		1569	51.5836			1		2008-12-29	1569
30687840	68			4	148	55	25.1096	1.4	Ib	1.1	2007-01-23	RH c BSO, PLND,PALNS		1	2	20	1	1	13	13	1		0	0	1	49	1	3	0	46	1	P Np	I L	2	CCRT w-CDDP#6	2007-04-09		76	2.49863	0		1368	44.9753			1	0	2010-11-11	1368
30713585	45			2	157	55	22.3133	1.4	Ib2	1.2	2004-09-16	LARH, BSO, PLND		1	3	35	0	0	23	23	1		0	0	0	54	0	0		54	0	0	I	2	RT	2004-11-18		62	2.03836	0		2918	95.9342			1	0	2012-10-24	2918
30763357	50	2009-01-06	2009-01-16	0	162	58	22.1003	1.1	Iia	2.1	2009-01-07	LRH with PALNS, PLND, BSO		3		17	0	0	7	15	0.466667	0	0	0	1	61	3	5	0	56	3	Np	I	1	Pd/C#6	2009-05-07	infected lymphocele	120	4	0		228	7.49589			1		2009-08-25	228
30774636	41			0	168.8	60	21.0575	1.2	Ib1	1.1	2004-09-20	RH ROT PLND PALNS,inc-appe		1	3	35	0	1	8	20	0.4		0	0	1	33	2	4	0	18	2	Np	L	2	RT	2004-12-03		73	2.4	0		2921	96.0329			1	0	2012-11-01	2921
31018430	62			3	152	49	21.2084	1	Ib1	1.1	2004-11-25	ARH, BSO, PLND, PALNS		1	3	24	0	0	3	9	0.333333		0	1	0	22	0	2	0	20	0	0	0	2	RT			-37765	-1241.59	0		2081	68.4164			5	0	2010-09-06	2081
31193850	41			2	153	58	24.7768	1	Ib1	1.1	2005-01-10	LARH, PLND		1	2	35	0	1	10	15	0.666667		0	0	1	33	3	3	0	30	17	Np	I L	2	CCRT w-CDDP#4	2005-02-22	ureter stricture	42	1.38082	0		2675	87.9452			1	0	2012-06-15	2675
31212953	57	2005-01-27	2005-02-10	4	161	61	23.533	3	Ib1	1.1	2005-01-28	RH BSO PLND PALNS	Lt ureterovaginal fistula & ureteral stricture lymphedema Lt st.II	3	2	45	0	0	9	9	1	0	0	0	0	24	0	1	0	23	0	0	S I	1	T/P#6	2005-06-28		150	5	0		2827	92.9425			1	0	2012-12-05	2827
31367288	57			2	161.8	53.1	20.2832	2.0	Ib	1.1	2005-03-04	RH BSO PLND,inc-appe		1	2	25	0	0	4	17	0.235294		1	0	0	25	0	0		25		M	0	2	RT			-37864	-1244.84	0		550	18.0822			5	0	2006-09-14	550
31666024	41			2	160	77	30.0781	3.9	Ib2	1.2	2005-05-03	RH LOT of RO PLND PALNS APPE		1	3	45	0	1	12	19	0.631579		0	0	0	37	0	4	0	33	0	0	S I L	2	CCRT W-CDDP#6	2005-07-07	urin. Incontinency	64	2.10411	0		2731	89.7863			1	0	2012-12-04	2731
31868750	28	2005-06-06	2005-06-19	0	172	70	23.6614	1.4	Ib	1.1	2005-06-09	LRT PLND PALNS		2	3	25	0	0	8	20	0.4	0	0	0	0	21	0	6	0	15	0	0	0	1	X/P#3	2005-08-07		58	1.93333	1	2006-02-16	252	8.28493	vag. stump	1	5		2007-05-25	706
32000191	48			2	163.1	72.2	27.1412	1.1	Ib1	1.1	2005-08-03	RH, BSO, PLND, PALNS, appe		1		25	0	1	1	1	1		0	0	0	42	0	3	0	39	0	0	I L	2	RT(타원)			-38013	-1249.74	0		2339	76.8986			1	0	2012-02-02	2339
32000209	67			1	161	60	23.1473	1.3	Ib	1.1	2008-04-23	LRH, BSO, PLND		1	2	15	0	0	6	8	0.75		0	0	0	37	0	0		37	0	0	I	2	RT	2008-06-17		54	1.77534	1	2012-07-18	1547	50.8603	lung	2	1	0	2013-01-21	1708
32330722	34	2005-10-16	2005-10-25	2	157	74	30.0215	1.9	Ib1	1.1	2005-10-17	RH ROT PLND appe		1	3	25	0	1	15	17	0.882353	0	0	0	0	25	0	0		25	0	0	I L	1	X/C#3	2005-12-26		69	2.3	0		2171	71.3753			1	0	2011-10-28	2171
32358838	66			3	153	70	29.903	10.7	Iia	2.1	2010-03-10	RH BSO PLND PALND appe		2	2	25	1	0	7	10	0.7	0	0	1	0	20	0	0		20	0	P	I	2	CCRT wCDDP#3	2010-05-15		65	2.13699	0		993	32.6466			1	0	2012-12-13	993
32436550	50	2005-11-22	2005-12-01	2	158	75	30.0433	0.5	Ib1	1.1	2005-11-23	LRH BSO PLND		3	3	10	0	0	3	12	0.25	0	0	0	1	31	1	0		31	1	Np1	0	1	xeloda#6	2006-04-20		147	4.9	0		2332	76.6685			1	0	2012-05-15	2332
32595808	41			3	161	61	23.533	1.3	Ib2	1.2	2005-12-01	RH, PLND, PALNS		1	2	65	1	1	17	17	1		0	1	0	26	0	2	0	24	0	P	S I L	2	CCRT W-CDDP#6	2006-01-16		45	1.47945	0		1123	36.9205			5	0	2009-01-14	1123
32629802	74			4	154.8	63.1	26.3322	1.3		1.1	2005-12-23	RH BSO PLND PALNS	wound dehiscence, ureteral stricture	1	3	25	1	1	20	20	1		0	0	0	18	0	0		18	0	P	I L	2	CCRT W-CDDP#6			-38153	-1254.35	0		606	19.9233			5	0	2007-08-29	606
32679124	39			1	160	63.2	24.6875	0.79	Ib1	1.1	2005-12-22	LARH, PLND, PALNS	CIC	1	2	30	0	1	12	15	0.8		0	1	1	60	4	5	0	55	4	Np	I L	1	X/P#4	2006-03-11		79	2.63333	0		2512	82.5863			1		2012-12-14	2512
32736661	40			2	157	64	25.9645	2	IIa	2.1	2005-12-30	RH BOT PLND PALNS		1	3	65	1	0	25	25	1		0	1	1	44	2	3	0	41	2	P Np	S I	2	CCRT W-CDDP#6	2006-03-15	lymphedema St.III	75	2.46575	0		2421	79.5945			1	0	2012-09-21	2421
32833074	39	2006-02-04	2006-02-25	1	162	55	20.9572	0.5	Ib1	1.1	2006-02-16	LRH PLND PALNS		1	2	10	0	1	5	10	0.5	0	0	0	1	25	1	0		25	1	Np1	I L	1	xeloda#6	2006-07-29		163	5.43333	1	2009-07-09	1239	40.7342	Lt ext iliac LN Rt obturator fossa, mesentery	1	1	0	2013-01-11	2485
32878806	61			4	153	48	20.5049	0.5	Ib1	1.1	2006-03-14	LRH, BSO, PLND, PALNS ->RH	Lt utereter stricture	1	2	14	0	1	6	7	0.857143		0	0	0	27	0	0		27	0	0	I L	2	CCRT w-CDDP #6	2006-05-26	RVF	72	2.36712	1	2007-03-14	365	12	paraaortic & retrocaval area L/N	1	3	1	2010-02-27	1423
33040729	44			2	163	77	28.9811	4.2	Ib1	1.1	2006-03-22	RH, PLND, PALNS APPe		1	2	38	0	1	35	35	1		0	0	1	28	4	3	0	25	3	Np	I L	2	CCRT w-CDDP#6	2006-06-14		82	2.69589	0		1421	46.7178			1	0	2010-03-03	1421
33237578	39			1	149.4	47.1	21.1018	1	Ib	1.2	2006-04-28	RH PLND PALNS appe		1	2	45	0	0	6	12	0.5		0	0	1	42	1	3	0	39	0	Np	S I	2	CCRT W-CDDP#6	2006-07-11	lymphedema	73	2.4	0		2392	78.6411			1	0	2012-12-20	2392
33257363	43			2	153.8	63.1	26.6758	1	Ib1	1.1	2006-05-23	RH c PLND PALNS inc-appe		1		26	1	1	13	13	1		0	0	0	26	0	3	0	23	0	P	I L	2	CCRT w-CDDP#6	2006-08-04		71	2.33425	0		2036	66.937			1	0	2012-01-19	2036
33299660	36			1	170.1	69.8	24.1239	5.5	Ib1	1.1	2006-06-15	RH PLND		1	4	32	0	1	18	18	1		0	0	1	20	1	0		20	1	Np	I L	2	RT	2006-08-25	lymphedema	70	2.30137	0		2136	70.2247			1	0	2012-05-21	2136
33308083	70			3	150.5	69.6	30.7281	11.7	Ib	1.1	2006-05-19	RH c PLND PALNS inc-appe	vaginal discharge	1	2	37	0	1	13	17	0.764706		0	0	0	33	0	5	0	28	0	0	I L	2	CCRT w-CDDP#6	2006-08-04		75	2.46575	0		1909	62.7616			5	0	2011-09-08	1909
33378594	39			1	161.9	63.3	24.1496	1.3	Ib1	1.1	2006-06-01	RH BOT PLND PALNS APPE	inc.hernia, lymphedema	1	2	45	0	1	21	23	0.913043		0	0	1	43	1	1	0	42	1	Np	S I L	2	CCRT W-CDDP#6	2006-08-01		60	1.9726	0		2160	71.0137			1	0	2012-05-31	2160
33444686	41			1	158.7	68.7	27.2774	1.7	Ib1	1.1	2006-06-20	RH LOWR ROT PLND PALNS appe	ileus, DVT	3	3	15	0	1	15	25	0.6		0	0	1	18	8	0		18	8	Np	I L	2	CCRT W-CDDP#6	2006-08-31		71	2.33425	1	2007-02-08	293	9.63288	Lt PALN, peritoneum	1	5	1	2007-04-13	293
33480358	37	2006-07-05	2006-07-19	0	164	52	19.3337	10	Ib	1.2	2006-07-06	LRH PLND		1	2	42	0	1	15	15	1	0	0	0	0	32	0	0		32	0	Na	S I L	1	Pd/P#3	2006-08-29		53	1.76667	0		2350	77.2603			1	0	2013-01-16	2350
33598684	70			4	142	53.5	26.5324	1.7	Ib1	1.1	2006-07-25	RH, BSO, PLND, PALNS APPE		1	3	14	1	1	12	12	1		0	1	0	34	0	13	0	21	0	P	I L	2	CCRT w-CDDP#6	2006-10-04		69	2.26849	1	2007-08-18	389	12.789	vaginal stump	1	5	0	2011-09-05	1840
33632971	47			2	153	52	22.2137	1.1	IIa	2.1	2007-05-15	ARH, BSO, PLND, PALNS		1	4	17	1	1	1	12	0.0833333	1	0	0	1	40	3	2	0	38	3	P A Np	I L	2	CCRT W-CDDP#6	2007-07-07		52	1.70959	1	2010-09-16	1220	40.1096	Lt pelvic cavity, multiple LN	1	2	0	2013-02-19	2074
33706276	38			1	155.4	56.6	23.4377	2.4	IIa	2.1	2006-08-11	RH PLND		1	2	35	0	1	13	15	0.866667		1	1	1	25	1	0		25	1	M Np	I L	2	CCRT W-CDDP#6	2006-10-19	lymphedema	68	2.23562	0		1846	60.6904			5	0	2011-09-27	1846
33945406	46	2006-11-15	2006-12-31	2	161	90	34.7209	0.5	Ib	1.1	2006-11-16	LRH LSO PLND	infected lymphocele	3	1	15	0	0	7	10	0.7	0	0	0	0	19	0	0		19	0	0	I	1	Pd/C#4	2007-02-25		99	3.3	0		1020	33.5342			1	0	2009-09-16	1020
33975274	65			3	157	64.4	26.1268	1.3	Ib1	1.1	2006-10-26	LRH BSO PLND		1	2	22	1	1	12	12	1		0	0	0	22	0	3	0	19	0	P	I L	2	CCRT w-CDDP#6	2006-12-26		60	1.9726	0		1176	38.663			5	0	2010-02-02	1176
33976006	44			3	154	59.4	25.0464	0.67	Ib	1.1	2006-10-13	RH, ROT PLND, PALNS APPE		1	2	30	0	1	8	15	0.533333		0	0	0	45	0	4	0	41	0	0	I L	2	CCRT w-CDDP#6	2007-01-10		87	2.86027	0		2240	73.6438			1	0	2013-01-03	2240
34081723	53				149	49	22.0711	4	Ib1	1.1	2006-11-10	LARH, BSO, PLND, PALNS		1	2	35	1	1	6	15	0.4		0	1	1	22	1	1	0	21	1	P Np	L	2	CCRT w-CDDP#6	2007-02-02		82	2.69589	0		2125	69.863			1	0	2012-10-05	2125
34098187	45			2	157	52.5	21.299	8.9	IIa	2.1	2006-11-02	RH LSO LOT of RO PLND PALNS APPE	neurogenic bladder - CIC	1	3	80	0	0	18	18	1		0	0	0	34	0	1	0	33	0	0	S I	2	CCRT (타원)	2007-01-12		70	2.30137	0		2249	73.9397			1	0	2013-02-01	2249
34221824	42			2	155	61	25.3902	8.4	Ib2	1.2	2006-12-19	RH LSO ROT PLND PALNS APPE		1	3	57	0	1	42	42	1		0	0	1	45	2	8	0	37	2	Np	S I L	2	CCRT w-CDDP#6	2007-02-27		68	2.23562	0		1338	43.989			1	0	2010-09-07	1338
34229347	46	2006-11-28	2006-12-14	2	160	58	22.6562	0.5	Ib	1.1	2006-12-01	RH PLND PALNS appe		1	3	32	0	1	10	18	0.555556	0	0	0	0	32	0	2	0	30	0	0	I L	1	X/P#4	2007-02-12		71	2.36667	0		1902	62.5315			1	0	2012-03-13	1902
34641682	53			1	149	78.7	35.4489	2.7	Ib2	1.2	2007-03-05	RH BSO PLND PALNS APPE	ARF	1	1	55	1	1	12	12	1		0	0	0	32	0	3	0	29	0	P	S I L	2	RT	2007-05-31		86	2.8274	0		1993	65.5233			1	0	2012-09-18	1993
34683004	41			2	167	52	18.6453	1.1	Ib2	1.2	2007-03-26	LARH, PLND, PALNS		1	2	15	0	1	11	18	0.611111		0	0	0	17	0	1	0	16	0	0	I L	2	RT	2007-06-02	lymphedema	66	2.16986	0		1958	64.3726			1	0	2012-09-04	1958
34707683	33			2	144	38.2	18.4221	2.4	Ib	1.1	2007-04-05	RH,LOT PLND, PALNS appe	bladder dysfunction	1	2	25	0	1	7	12	0.583333		0	1	1	42	3	4	0	38	3	Np	I L	2	CCRT w-Carbo#6	2007-06-20		75	2.46575	0		2075	68.2192			1	0	2013-01-10	2075
34768765	47	2007-04-02	2007-04-17	2	159	52	20.5688	20.3	Ib2	1.2	2007-04-04	LRH c BSO PLND PALNS <Fz: PALN no tumor> Laparoscopically assisted vaginal hysterectomy (LAVH)		1		63	0	1	15	17	0.882353	0	0	0	0	49	0	1	0	48	0	0	S I L	1	Pd/C#6	2007-07-30		116	3.86667	0		1882	61.874			1		2012-06-26	1882
34783889	61			3	150	61	27.1111	2.6	Ib1	1.1	2007-05-07	LRH c BSO PLND Bladder reinforcement		1	2	20	0	0	9	10	0.9		0	0	0	31	0	0		31	0	0	I	2	RT	2007-07-16		69	2.26849	0		1952	64.1753			1	0	2012-10-09	1952
34838657	44			2	159	51.2	20.2524	9.6	IIa	2.1	2007-05-03	ARH, PLND, PALNS		1	3	40	0	0	13	18	0.722222		0	1	1	26	1	2	0	24	1	Np	S I	2	CCRT W-CDDP#6	2007-07-16	urin. Incontinency	73	2.4	0		1993	65.5233			1	0	2012-11-16	1993
34841211	51			2	152	52	22.5069	0.64	Ib1	1.1	2007-05-08	ARH, BSO, PLND, PALNS		2	2	23	0	1	9	10	0.9		0	0	1	22	4	4	0	18	4	Np	I L	2	CCRT W-CDDP#6	2007-07-19		71	2.33425	1	2008-04-29	357	11.737	peritoneum	1	3	1	2010-01-18	970
34881233	39			2	157.3	55.8	22.5516	3.2	IIa	2.1	2007-05-17	RH c ROT PLND PALNS inc-appe		1	2	18	0	1	6	6	1		0	1	0	22	0	1	0	21	0	0	I L	2	CCRT W-CDDP#6	2007-08-01	urin. Incontinency	74	2.43288	0		1958	64.3726			1	0	2012-10-25	1958
34967151	46			2	154	57	24.0344	0.5	Ib1	1.1	2007-06-14	LRH c BSO, PLND, PALNS		3	2	55	0	0	5	11	0.454545		0	0	0	42	0	3	0	39	0	0	S	2	RT	2007-08-22	urin. Incontinency	68	2.23562	0		1936	63.6493			1	0	2012-10-30	1936
35109112	54			3	153	48	20.5049		IIa	2.1	2007-07-05	LARH BSO PLND PALNS	HN	1	2	30	1	0	14	14	1		0	1	0	30	0	1	0	29	0	P	I	2	CCRT w-CDDP#6	2007-08-21		46	1.51233	0		2024	66.5425			1	0	2013-02-19	2024
35224895	64			3	143	46	22.495	1.8	Ib1	1.1	2007-07-16	LRH c BSO PLND PALNS		1	2	45	0	1	7	11	0.636364		0	0	0	32	0	0		32	0	0	S I L	2	CCRT w-CDDP#6	2007-10-10		84	2.76164	0		1608	52.8658			1	0	2012-01-04	1608
35262392	37			2	160	55	21.4844	7	Ib1	1.1	2007-10-19	LRH with PALNS, PLND, ROT		1	4	30	0	0	15	15	1		0	0	1	30	5	1	0	29	5	Np	I	2	CCRT W-CDDP#6	2007-12-31	perineum edema	72	2.36712	0		1771	58.2247			1	0	2012-09-20	1771
35277781	48			2	160	49	27.0841	0.5	Ib1	1.1	2010-10-28	LRH BSO PLND		1	2	15	1	1	9	10	1	0	0	0	0	42	0	0		42	0	P	I L	2	CCRT W-CDDP#6	2011-01-04		66	2.16986	0		763	25.0849			1	0	2012-12-11	763
35512080	38			1	168	55	19.487	0.8	Ib1	1.1	2007-09-20	LAMRH c PALNS PLND ROT		3	2	27	0	1	9	22	0.409091		0	0	1	16	1	1	0	15	1	Np	L	2	CCRT W-CDDP#6	2011-07-30	lymphedema	1390	45.6986	0		1781	58.5534			1	0	2012-08-31	1781
35570264	33			2	155.9	51.1	21.0246	1.3	Ib	1.2	2007-10-15	RH c LOC PLND PALNS T-O inc-appe		1	2	40	1	1	4	17	0.235294		0	1	1	48	1	3	0	45	1	P Np	S L	2	CCRT wCDDP#4	2007-12-27		72	2.36712	0		1787	58.7507			1	0	2012-10-02	1787
35664479	46			2	157.2	47.8	19.343	3.2	IIa	2.1	2007-10-31	RH c BSO PLND PALND Inc. Appen	thin bladder wall	1	2	75	1	1	6	6	1		0	1	0	42	0	5	0	37	0	P	S I L	2	CCRT W-CDDP#6	2008-02-05		95	3.12329	0		1881	61.8411			1	0	2013-01-21	1881
35670816	37			2	156	56	23.0112	1.7	Ib1	1.1	2007-12-28	LRH, PLND, PALNS, ROT		1	3	25	0	1	10	19	0.526316		0	0	0	37	0	2		35		0	I L	2	CCRT W-CDDP#6	2008-03-03		65	2.13699	1	2008-10-10	287	9.43562	left ischium	1	5	0	2009-11-10	672
35795436	38			2	165	65	23.8751	1.1	Ib1	1.1	2007-11-29	LRH PLND PALNS	infected lymphocele	1	2	35	0	1	12	12	1		0	0	0	30	0	3	0	27	0	0	I L	2	CCRT W-CDDP#3	2009-01-21		412	13.5452	0		506	16.6356			4	1	2009-04-25	506
35846783	54			2	156	55.7	22.8879	1.9	Ib	1.1	2007-12-18	RH c BSO PLND PALNS Inc. Appen		1	2	35	1	0	20	23	0.869565		0	0	0	35	0	3	0	32	0	P	I	2	CCRT w-CDDP#6	2008-02-20		62	2.03836	0		1846	60.6904			1	0	2013-02-04	1846
35967697	46			3	156	63.9	26.2574	6.8	Ib1	1.1	2008-01-23	RH, BSO, PLND, PALNS, inc-appe		1	1	47	0	0	13	13	1		0	1	1	16	1	4	0	12	1	Np	S I	2	CCRT W-CDDP#6	2008-04-02		69	2.26849	0		1760	57.863			1	0	2012-12-13	1760
36016321	48			0	156.5	54.35	22.1907	1.1	Ib	1.2	2008-02-22	RH c BSO PLND PALNS Inc. Appen	CIC	1	2	60	0	0	8	15	0.533333		0	0	0	33	0	5	0	28	0	0	S I	2	CCRT W-CDDP#6	2008-05-23		91	2.99178	0		1769	58.1589			1	0	2013-01-21	1769
36037171	61			5	161	80.05	30.8823	1.8	Iia	2.1	2008-01-18	RH, BSO, PLND, PALNS, inc-appe		1	3	55	0	0	16	23	0.695652		0	0	0	27	0	5	0	22	0	0	S I	2	CCRT w-CDDP #6	2008-03-26		68	2.23562	1	2008-10-31	287	9.43562	stump	1	1	0	2013-02-21	1833
36184604	49	2008-02-16	2008-03-01	2	163	58	21.83	0.63	Ib1	1.1	2008-02-22	LRH BSO PLND NS		1	2	20	0	1	10	15	0.666667	0	0	0	0	44	0	0		44	0	0	I L	1	T/C#3	2008-04-25		63	2.1	0		1615	53.0959			1		2012-08-17	1615
36185900	57			3	161	87.6	33.795	1.2	Ib2	1.2	2008-03-06	RH c BSO PLND PALNS Inc. Appen	wound dehiscence	1	2	65	1	1	36	36	1		0	1	0	42	0	6	0	36	0	P	S I L	2	CCRT w-CDDP #6	2008-05-28		82	2.69589	0		1738	57.1397			1	0	2013-01-04	1738
36200272	36			0	153	63	26.9127	6.3	Ib1	1.1	2008-03-07	LRH c PLND ROT		1	2	40	0	1	30	30	1		0	0	1	27	1	0		27	1	Np	S I L	2	CCRT W-CDDP#6	2008-05-13		66	2.16986	0		501	16.4712			5	0	2009-07-28	501
36217186	34	2008-09-22	2008-09-29	2	158	53	21.2306	0.5/7.1	Ib1	1.1	2008-09-23	LAVH		3			0	0	2.5	10	0.25	0	0	0	0	0						incomplete surgery		1	Pd/C#4	2008-12-22		89	2.96667	0		1517	49.874			1	0	2012-12-10	1517
36269327	62			2	150.1	59.3	26.3204	4	Iia	2.1	2008-03-13	RH c BSO PLND		1	2	32	0	0	25	25	1		0	0	0	34	0	0		34	0	0	I	2	CCRT w-CDDP #6	2008-05-26	lymphedema	73	2.4	0		1776	58.389			1	0	2013-02-19	1776
36418460	61			4	152	49	21.2084	3.1	Iia	2.1	2008-04-11	LRH c BSO PLND		1	2	40	0	0	9	11	0.818182		0	1	1	34	0	0		34	1	Np	S I	2	CCRT w-CDDP #6	2008-07-02		81	2.66301	0		962	31.6274			5	0	2010-12-13	962
36459283	53			2	162	71.1	27.0919	3.1	Ib1	1.1	2008-05-19	RH, BSO, PLND, PALNS		1	2	32	0	1	13	13	1		0	0	1	34	1	0		34	1	Np	I L	2	CCRT W-CDDP#6	2008-07-25		66	2.16986	0		1670	54.9041			1	0	2013-01-09	1670
36517730	67			0	154	62	26.1427	9.9	Ib1	1.1	2008-05-19	LRH, PLND, PALNS		1	2	34	0	1	13	16	0.8125		0	1	0	26	0	0		26	0	0	I L	2	RT	2008-07-24		65	2.13699	0		905	29.7534			5	0	2010-11-24	905
36645914	63			3	153	52.2	22.2991	1.6	Ib2	1.2	2008-07-01	LRH, BSO, PLND, PALNS		1	2	27	0	0	6	8	0.75		0	0	0	24	0	0		24	0	0	I	2	RT	2008-09-08		67	2.20274	0		1512	49.7096			1	0	2012-09-13	1512
36708613	57			3	146	54.1	25.38	4.8	Ib	1.1	2008-07-09	LRH, BSO, PLND, PALND		1	3	18	0	1	9	19	0.473684		0	0	1	57	2	2	0	55	2	Npa	L	2	CCRT w-CDDP #6	2008-09-11		62	2.03836	0		1653	54.3452			1	0	2013-02-12	1653
36725012	59			3	149	42.69	19.2289	1	Ib	1.1	2008-07-30	RH, BSO, PLND, PALNS, inc-appe		2		40	1	1	5	15	0.333333		0	0	0	38	0	3	0	35	0	P	S L	2	CCRT w-CDDP #6	2008-10-22		82	2.69589	1	2010-10-18	810	26.6301	liver, PLN	2	3	1	2012-05-13	1363
36870936	25	2008-08-10	2008-08-30	0	164	56	20.8209	0.5	Ib1	1.1	2008-08-12	LRH ROT PLND PALNS	stump leakage	1	3	45	0	1	17	21	0.809524	0	0	0	0	29	0	4	0	25	0	0	S I L	1	Pd/C#3	2008-10-25		73	2.43333	1	2008-12-17	127	4.17534	vag. stump, Rt int iliac LN, Lt common, bilat inguinal LN	1	3	1	2009-08-25	373
36873238	59			3	151	62	27.1918	6.4	Ib1	1.1	2008-07-18	LRH, BSO, PLND, PALNS		1	2	22	0	0	9	11	0.818182		0	0	0	25	0	7	0	18	0	0	I	2	RT	2008-10-31		103	3.3863	0		1499	49.2822			1	0	2012-09-17	1499
36977332	41			2	150	44.75	19.8889	0.5	Ib1	1.1	2008-08-25	LRH, LSO, PLND, PALND		3	2	40	1	1	20	22	0.909091	1	0	0	1	76	1	5	0	71	1	P A Np	S I L	2	CCRT W-CDDP#6			-39115	-1285.97	0		1532	50.3671			1	0	2012-11-27	1532
36985117	55			3	157	71	28.8044	0.68	Ib1	1.1	2011-05-16	LRH BSO PLND		2	2	25	1	0	10	10	1	0	0	1	0	42	0	0		42	0	P	I	2	CCRT W-CDDP#6	2011-07-20		64	2.10411	0		612	20.1205			1	0	2013-01-28	612
37078959	35	2008-09-08	2008-09-30	0	173	56	18.7109	2	Iia	2.2	2008-09-12	RH PLND PALNS C/sec ROT		1	3	70	0	0	24	24	1	0	0	0	0	35	0	3	0	32	0	0	S I	1	Pd/C#6	2009-01-28		136	4.53333	0		1501	49.3479			1		2012-11-13	1501
37093592	50			2	154	63.4	26.733	0.66	Ib1	1.1	2008-10-23	LRH, BSO, PLND, PALNS	urin. incontinence	2	3	20	0	1	5	9	0.555556		0	0	0	43	0	3	0	41	0	0	I L	2	RT	2009-01-02	lymphedema St.III	69	2.26849	0		1510	49.6438			1	0	2013-01-03	1510
37190950	31			1	166	56	20.3223	2.1		1.2	2009-03-03	RH, PLND, PALND, appe, C/S	ileus, lymphedema	1	2	47	0	0	13	38	0.342105	0	0	0	0	32	0	5	0	27	0	0	S	2	RT	2009-05-14		71	2.33425	0		1312	43.1342			1	0	2012-10-25	1312
37272768	32	2008-10-15	2008-10-28	2	165	58	21.3039	0.5	Ib1	1.1	2008-10-16	LRH with PLND, LSO		1	2	27	0	1	8	12	0.666667	0	0	0	0	25	0	0		25	0	0	I L	1	Pd/C#4	2009-01-07		81	2.7	0		1488	48.9205			1		2012-12-04	1488
37289665	40			2	152	74	32.0291	0.12	Ib1	1.1	2010-10-13	LRH PLND		2	2	28	1	1	13	13	1		0	1	0	47	0	0		47	0	P	I L	2	CCRT W-CDDP#6	2010-12-28		75	2.46575	0		731	24.0329			1	0	2012-10-24	731
37317166	36			2	160	52	20.3125	1.4	Iia	2.1	2008-11-11	LRH, PLND, PALNS, ROT		1	3	25	0	1	9	15	0.6		1	1	0	46	0	1	0	45	0	M	I L	2	CCRT W-CDDP#6	2009-02-06	urin. Incontinency	85	2.79452	0		1476	48.526			1	0	2012-12-17	1476
37347701	52	2008-11-18	2008-12-08	2	155	60	24.974	4.5	Ib1	1.1	2008-11-21	LRH c BSO PLND PALNS		1	1	60	0	0	10	10	1	0	0	0	0	37	0	2	0	25	0	0	S I	1	Pd/C#6	2009-03-31		130	4.33333	0		1460	48			1		2012-12-11	1460
37375016	38			2	158	58.9	23.594	0.93	Ib	1.1	2008-11-11	LRH, PLND, ROT		3	2	33	0	0	7	11	0.636364		0	0	0	34	0	0		34		0	I	2	RT			-39191	-1288.47	1	2010-12-07	756	24.8548	lung	2	2	0	2013-02-09	1528
37514602	48			1	157	58	23.5304	0.5	Ib	1.1	2008-12-23	LRH, PLND, PALNS, BSO		3	2	30	1	1	15	15	1		1	1	1	28	0	1	0	27	1	P M Np	I L	2	CCRT W-CDDP#6	2009-02-25		62	2.03836	0		1498	49.2493			1	0	2013-02-21	1498
37558068	40			2	155.2	48	19.9277		Ib	1.1	2008-12-16	LRH, PLND, LSO, ROWR		3	1	50	0	0	5	10	0.5		0	0	0	23	0	0		23	0	0	S I	2	RT	2009-02-26		70	2.30137	0		1506	49.5123			1	0	2013-02-22	1506
37576996	41			3	151	50	21.9289	2.7	Ib	1.1	2008-12-26	RH, PLND, PALND, ROT		1	2	40	1	1	10	10	1		0	0	1	29	3	1	0	28	3	P Np	S I L	2	CCRT-wCDDP	2009-03-06	lymphedema	70	2.30137	0		1314	43.2			1	0	2012-08-20	1314
37647432	45			2	159	70	27.6888	3.3	Ib2	1.2	2009-01-02	RH, BSO, PLND, PALNS, inc-appe, P-O		1	3	30	1	0	10	10	1		0	0	0	38	0	9	0	29	0	P	I	2	CCRT W-CDDP#6	2009-03-18		76	2.49863	0		1445	47.5068			1	0	2013-01-07	1445
37716617	53			2	153	61.2	26.1438	0.62	Ib1	1.1	2009-01-28	LRH, BSO, PLND, PALNS		1	3	65	1	0	10	10	1		0	1	1	29	1	6	0	23	1	P Np	S I	2	CCRT W-CDDP#6	2009-04-03		65	2.13699	0		1347	44.2849			1	0	2012-10-25	1347
37987945	48			1	162	51.5	19.6235	8.2	Ib1	1.1	2009-03-12	RH, BSO, PLND, PALNS, Lt EIA bypass		1	2	30	0	1	10	16	0.625		0	0	1	9	2	0		9	2	Np	I L	2	CCRT W-CDDP#6(타원)			-39312	-1292.45	0		1296	42.6082			1	0	2012-10-18	1296
37998046	27			0	161	52.5	20.2538	2.4		1.1	2009-04-07	LRH ROT PLND PALNS	CIC 교육	1	2	25	1	0	7	7	1	0	0	0	0	35	0	6	0	29	0	P Np	I	2	CCRT wCDDP#6	2009-06-12		65	2.13699	0		1357	44.6137			1	0	2013-01-14	1357
38068924	62			4	150	53	23.5556	1	Ib	1.1	2009-05-12	RH BSO PLND PALNS appe		1	2	50	0	0	15	15	1	0	0	1	0	20	0	1	0	19	0	0	S I	2	CCRT w-CDDP #6	2009-08-21		99	3.25479	0		1336	43.9233			1	0	2013-01-28	1336
38114872	38			1	164	65	24.1672	1	Ib2	1.2	2009-04-21	RH BOT PLND PALNS appe		1	2	45	1	0	27	27	1		0	0	1	71	1	2	0	68	1	P Np	S I	2	CCRT W-CDDP#6	2009-06-29		68	2.23562	0		1291	42.4438			1	0	2012-11-22	1291
38180552	39	2009-06-10	2009-06-19	1	162	50	19.052	0.79	Ib1	1.1	2009-06-11	LRH,LSO,PLND,PALND,Rt.ovary transposition		1	2	38	0	0	11	15	0.733333	0	0	0	1	31	1	1	0	30	0	Np1	I	1	Pd/C#3	2009-08-06		55	1.83333	0		1143	37.5781			1		2012-08-14	1143
38280243	25			2	160	94	36.7187	0.67	Ib	1.1	2009-05-22	LRH ROT PLND PALNS		2	2	28	1	1	12	12	1	0	0	0	0	33	0	4	0	29	0	P	I L	2	CCRT wCDDP#6	2009-08-05		73	2.4	0		1128	37.0849			1	0	2012-07-10	1128
38284252	38			6	160	79	30.8594	0.62	Ib	1.1	2009-06-04	LRH PLND		1	2	27	0	1	4	4	1		0	0	0	34	0	0		34	0	0	I L	2	CCRT W-CDDP#6	2009-08-12		68	2.23562	0		1277	41.9836			1	0	2012-12-21	1277
38293991	43			2	160	68	26.5625	0.5	Ib1	1.1	2009-05-28	LRH PLND PALNS		1	2	34	0	0	8	17	0.470588	0	0	0	1	30	4	2	0	28	4	Np	0	2	CCRT w-CDDP#6	2009-08-03		65	2.13699	1	2010-04-28	335	11.0137	S-colon	1	3	1	2011-10-13	855
38300318	38			0	155	47	19.563	4.3	Ib1	1.1	2009-05-26	LRH PLND PALND		1	2	17	1	1	12	19	0.631579		0	1	1	32	10	2	0	30	10	P Np	I L	2	CCRT W-CDDP#6	2009-08-18		82	2.69589	0		1284	42.2137			1	0	2012-12-20	1284
38361584	54			2	157	59	23.9361	12.1	IIa	2.1	2009-06-10	RH BSO PLND PALNS		1	2	50	1	0	26	26	1	0	1	0	0	15	0	1	0	14	0	P M	S I	2	CCRT W-CDDP#6	2009-08-20	lymphedema	70	2.30137	0		1222	40.1753			1	0	2012-11-02	1222
38370519	38			0	153	38	16.2331	0.91	IIa	2.1	2009-06-12	LRH PLND		1	3	40	0	0	13	24	0.541667		0	0	0	18	0			18	0	0	S I	2	RT	2009-08-19		67	2.20274	1	2010-02-09	242	7.95616	vaginal stump, pelvis, transposed ovary, lung	2	3	1	2010-07-20	398
38407031	76			5	144	46	22.1836	1	Iia	2.1	2009-06-17	VH APR Pel-BSO APR PLND		1	2	110	1	0	28	28	1	0	0	0	0	0	0	0		20	0	P	S I	2	RT	2009-09-22		95	3.12329	0		782	25.7096			5	0	2011-08-19	782
38477939	32			2	164	56	20.8209	0.9	Ib1	1.1	2009-07-07	LRH PLND PALNS		1	2	13	0	1	6	12	0.5		0	0	1	44	4	1	0	40	4	Np	I L	2	CCRT wCDDP#6	2009-09-18		71	2.33425	0		1209	39.7479			1	0	2012-11-16	1209
38509850	32	2009-07-23	2009-08-01	0	152	41	17.7458	0.75	Ib1	1.1	2009-07-24	LRH LSO PLND PALNS ROT		1		6	0	1	5	11	0.454545	0	0	0	1	20	2	0		20	2	Np	I L	1	Pd/C#6	2009-12-26		152	5.06667	1	2011-02-28	584	19.2	vag. Stump, liver, LN	2	2		2011-12-28	874
38542206	77			7	163	78	29.3575	0.96		1.1	2009-07-21	LMRH BSO PLNS	CIC	1		5	0	0	0.5	3	0.166667	0	0	0	0	12	0	0		12	0	0	0	2	RT	2009-10-09	lymphedema	78	2.56438	0		1061	34.8822			1	0	2012-07-02	1061
38698837	45			2	159	52	20.5688	0.5	Ib1	1.1	2009-08-18	LRH BSO PLND PALNS	febrile morbidity	3	2	73	1	0	16	16	1	0	0	1	0	61	0	7	0	54	0	P	S I	2	CCRT W-CDDP#6	2009-11-05		77	2.53151	0		1233	40.537			1	0	2013-01-21	1233
38744305	47			2	153	60	25.6312	1.4	Ib2	1.2	2009-08-28	LRH BSO PLND PALNS	lymphedema	1	2	40	1	1	10	18	0.555556	0	0	0	0	44	0	3	0	41	0	P	S I L	2	CCRT W-CDDP#6	2009-11-04	urin. Incontinency, HN	66	2.16986	0	Thyroid Ca	1210	39.7808			1	0	2013-01-08	1210
38798395	65			3	159	63	24.9199	1	Ib	1.1	2009-09-30	RH PLND		1	2	27	1	1	11	16	0.6875	0	0	0	0	28	0	5	0	23	0	P	I L	2	CCRT w-CDDP#6	2009-12-09		69	2.26849	0		1140	37.4795			1	0	2012-11-30	1140
38900390	27			0	156	76	31.2295	0.56	Ib2	1.2	2009-09-16	LRH LSO PLND PALND		3	1	52	1	1	14	14	1	0	0	1	1	55	5	3	0	52	5	P Np	S I L	2	CCRT wCDDP#4	2009-11-25		69	2.26849	1	2010-12-16	456	14.9918	rectum	1	5	0	2011-06-14	628
39099015	53			2	147	56	25.9151	11.9	Ib1	1.1	2009-11-24	LRH BSO PLND PALNS ureteroneocystostomy		1	3	35	1	1	18	18	1	0	0	0	1	29	3	4	0	25	3	P Np	I L	2	CCRT W-CDDP#6	2011-02-04		430	14.137	0		1131	37.1836			1	0	2013-01-15	1131
39315351	69			4	150	57	25.3333	1	Ib1	1.1	2009-12-08	RH RSO PLND OALNS		1	2	60	1	0	12	12	1	0	0	0	0	38	0	2	0	36	0	P	S I	2	CCRT w-CDDP#6	2010-02-16		68	2.23562	0		662	21.7644			5	0	2011-10-10	662
39472146	52			2	168	77	27.2817		IIa	2.1	2010-01-06	LRH BSO PLND	lymphedema	1	2	40	0	0	1	16	0.0625	0	0	1	0	66	0	0		66	0	0	S	2	RT	2010-03-02	lymphedema	56	1.8411	0		1105	36.3288			1	0	2013-02-01	1105
39476201	39			0	151	46	20.1746	1	Ib2	1.2	2010-01-06	RH c ROT PLND PALND, inc-app, Psoas Hich op	Lt ureter invasion(+) -> diffuse ureteral stricture	1	2	55	1	1	33	33	1		0	0	1	88	30	41	11	47	19	P Np	S I L	2	CCRT W-CDDP#6	2010-04-08		92	3.02466	0		280	9.20548			5	0	2010-10-16	280
39516147	46			1	154	58	24.4561	0.5	Ib1	1.1	2010-01-15	LRH BSO PLND		1	2	65	1	0	16	16	1		0	1	0	37	0	0		37	0	P	S I	2	CCRT W-CDDP#6	2010-04-01		76	2.49863	0		895	29.4247			1	0	2012-07-10	895
39518408	63			3	156	54	22.1893	7.3	Ib1	1.1	2010-07-01	LRH BSO PLND		1	2	32	1	1	22	22	1	0	0	0	0	26	0	1	0	25	0	P	I L	2	CCRT w-CDDP #6	2010-09-09		68	2.23562	0		813	26.7288			1	0	2012-10-04	813
39537214	32			1	170	57	19.7232	2	Ib2	1.2	2010-01-26	RH PLND PALNS appe		3	1	60	1	0			#DIV/0!		0	0	1	26	1	2	0	24	1	P Np	S	2	CCRT wCDDP#6	2010-04-08	SB ileus, RVF	72	2.36712	1	2010-07-08	163	5.3589	p.seeding, lung	2	5	1	2011-05-06	460
39552864	36			2	159	60	23.7332	1		1.1	2010-01-18	RH PLND PALNS appe		1	3	8	0	0	6	8	0.75		0	0	1	31	2	0		31	2	Np	I	2	CCRT W-CDDP#6	2010-03-30		72	2.36712	0		522	17.1616			1	0	2011-06-30	522
39627939	51			2	161	51	19.6752	1.7	Ib1	1.1	2010-03-08	LRH BSO PLND		1	2	18	0	1	13	13	1	0	0	0	0	28	0	0		28	0	0	I L	2	CCRT W-CDDP#6	2010-05-20		72	2.36712	0		1023	33.6329			1	0	2013-01-11	1023
40124492	50			2	153	50	21.3593	1.6	Ib1	1.1	2010-05-27	LRH BSO PLND		1	3	42	0	0	5	12	0.416667	0	0	0	0	37	0	0		37	0	0	S I	2	RT	2010-08-04		67	2.20274	0		840	27.6164			1	0	2012-09-27	840
40145266	61			2	148	65	29.6749	2.5	Iia	2.1	2010-05-17	LRH BSO PLND		1	2	30	0	1	6	8	0.75	0	0	0	0	37	0	4	0	33	0	0	I L	2	CCRT w-CDDP #6	2010-07-29		72	2.36712	0		879	28.8986			1	0	2012-10-26	879
40222860	37			2	156	47	19.313	5.3	Ib2	1.2	2010-06-07	LRH LSO PLND PALND		1	3	50	0	1	10	11	0.909091	0	0	0	1	53	3	8	0	45	3	Np	S I L	2	CCRT W-CDDP#6	2010-08-16	urin. Incontinency	69	2.26849	0		933	30.674			1	0	2013-01-10	933
40284729	30	2010-06-10	2010-06-19	0	162	55	20.9572	1.3	Ib1	1.1	2010-06-11	LRH c PLND		1	2	35	1	0	20	20	1	0	0	0	0	15	0	0		15	0	P	I	1	Pd/C#6	2010-10-13	neutropenia	122	4.06667	0		866	28.4712			1	0	2012-11-07	866
40303288	33			1	152	60	25.9695	1	IIa	2.1	2010-07-27	LRH PLND		1	2	33	0	1	15	18	0.833333		0	1	0	43	0			43	0	0	I	2	CCRT wCDDP#5	2010-09-28		61	2.00548	0		799	26.2685			1	0	2012-10-16	799
40344847	48			2	157	48	19.4734	0.62	Ib1	1.1	2010-07-02	LRH LSO PLND	ureter minimal injury->DJ	1	3	38	1	0	15	15	1		0	0	0	28	0	0		28	0	P	I	2	CCRT W-CDDP#6	2010-10-04		92	3.02466	1	2011-01-19	201	6.60822	Lt vulva	1	2	0	2013-02-01	929
40498410	66			4	155	50	20.8117	1	Ib1	1.1	2010-07-26	RH BSO PLND PALNS		3	4	42	0	0	16	20	0.8	0	0	0	0	30	0	3	0	27	0	0	S I	2	RT	2010-10-05		69	2.26849	0		834	27.4192			1	0	2012-11-20	834
40510853	32	2010-08-17	2010-08-27	0	178	63	19.8839	0.24/20.0	Ib1	1.2	2010-08-18	LRT PLND	cx os stricture	3	2	45	0	0	3	14	0.214286	0	0	0	0	26	0	0		26	0	0	S	1	Pd/C#6	2010-12-13		115	3.83333	0		696	22.8822			1	0	2012-07-24	696
40526377	35			2	158	44	17.6254	2.2	Ib1	1.1	2010-08-06	RH Bso PLND PALNS appe		3	1	43	1	1	20	20	1	1	0	1	1	45	2	5	0	40	2	P A Np	S I L	2	CCRT wCDDP#6	2010-10-20		74	2.43288	1	2011-08-05	364	11.9671	p.seeding	2	3	1	2012-04-18	612
40672030	32			1	154	48	20.2395	2.2	Ib1	1.1	2010-09-03	LRH PLND PALNS		1	3	45	1	0	11	14	0.785714	0	0	0	1	21	1	0		21	1	P Np	S I	2	CCRT wCDDP#6	2010-11-01		58	1.90685	0		835	27.4521			1	0	2012-12-28	835
40711308	48			1	159	68	26.8977		Ib2	1.2	2010-09-08	LRH BSO PLND	CIC	3	2	40	1	0	17	20	0.85	0	0	0	0	27	0	6	0	21	0	P	S I	2	CCRT W-CDDP#6	2010-11-17		69	2.26849	0		867	28.5041			1	0	2013-02-05	867
40743691	60			0	151	43	18.8588	0.5	Ib1	1.1	2010-11-08	LRH BSO PLND		1	2	37	1	1	13	13	1	0	0	0	0	29	0	2	0	27	0	P	I L	2	CCRT w-CDDP #6	2011-01-17		69	2.26849	0		753	24.7562			1	0	2012-12-11	753
40747833	51			2	157	68	27.5873	7.7	Ib2	1.2	2010-09-10	LRH BSO PLND PALND		1	2	38	1	1	9	15	0.6	0	0	1	1	67	14	7	0	60	14	P Np	I L	2	CCRT W-CDDP#6	2010-11-23	lymphedema	73	2.4	1	2011-08-21	345	11.3425	liver, PALN, SCLN	2	3	1	2012-02-24	524
40849405	47	2010-10-11	2010-10-24	2	152	60	25.9695	2.6	Ib1	1.1	2010-10-12	RH c BSO PLND PALND, pelvic abscess drainage, P-O, inc-appe, Hartmann's op, small bowel R&A		3		40	0	1	30	30	1	1	0	0	1	73	23	12	4	71	19	A Npa	S I L	1	Pd/C#3	2010-12-18		66	2.2	0		393	12.9205			1		2011-11-15	393
40865229	36			0	167	57	20.4382	0.91	Ib1	1.1	2010-10-13	LRH ROT PLND PALNS		1	2	43	0	0	17	20	0.85		0	0	1	45	1	2	0	43	1	Np	S I	2	CCRT W-CDDP#6	2010-12-22		69	2.26849	0		737	24.2301			1	0	2012-10-30	737
40952262	65			1	152	59	25.5367	1	Ib2	1.2	2010-11-24	RH BSO PLND PALND		1	2	45	0	0	16	19	0.842105	0	0	0	0	48	0	14	0	34	0	0	S I	2	RT	2011-02-07		73	2.4	0		561	18.4438			5	0	2012-06-15	561
41065837	34			2	164	60	22.3081	1.1	Ib2	1.2	2010-11-15	RH BOT PLND		1	3	45	1	1	18	18	1		0	0	0	47	0	0		47	0	P	S I L	2	CCRT wCDDP#6	2011-01-28		73	2.4	0		795	26.137			1	0	2013-01-30	795
41081303	46			2	154	52	21.9261	28.9	Ib1	1.1	2010-12-06	LRH BSO PLND PALNS		1	2	37	0	1	13	19	0.684211	0	0	0	0	15	0	2	0	13	0	0	I L	2	CCRT W-CDDP#6	2011-02-09		63	2.07123	0		351	11.5397			1	0	2012-12-20	351
41126756	67			5	157	53	21.5019	4.1	Ib1	1.1	2010-12-02	LRH BSO PLND		1	1	45	1	0	12	12	1	0	0	0	1	33	1	0		33	1	P Np	S I	2	CCRT w-CDDP#6	2011-02-15		73	2.4	0		799	26.2685			1	0	2013-02-21	799
41160756	36	2010-12-07	2010-12-16	0	154	66	27.8293	6.3	Ib1	1.1	2010-12-08	LRH c PLND PALNS		1	2	40	1	0	18	18	1	0	0	0	0	62	0	2	0	60	0	P	S I	1	Pd/C#6	2011-04-15		127	4.23333	0		705	23.1781			1		2012-11-23	705
41408775	30	2011-01-20	2011-01-29	0	164	50	18.5901	0.5/41.7	Ib1	1.1	2011-01-21	LRH PLND PALND,ROT Lt paratubal cystectomy		3	1	33	1	1	13	17	0.764706	0	0	0	1	21	3	0		21	3	P Np	I L	1	T/C#6	2011-05-31		130	4.33333	1	2011-07-18	178	5.85205	both lung, Rt sup. Pubic ramus, Lt acetabulum	2	5		2011-10-27	276
41450156	48			2	162	70	26.6728	1.6	Ib1	1.1	2011-02-14	LRH BSO PLND PALNS		1	2	35	0	0	16	23	0.695652	0	0	0	1	30	1	5	0	25	1	Np	I	2	CCRT W-CDDP#6	2011-05-04		80	2.63014	0		656	21.5671			1	0	2012-12-10	656
41454381	31			1	155	55	22.8928	2.7	Ib1	1.1	2011-02-15	LRH PLND PALNS	urinary incontinence	1	2	40	1	1	22	22	1	0	0	0	1	42	4	2	0	40	4	P Np	S I L	2	CCRT wCDDP#6	2011-04-26		71	2.33425	0		608	19.989			1	0	2012-10-23	608
41476855	77			4	152	55	23.8054	1	Ib1	1.1	2011-02-22	RH BSO PLND PALND T-O appen		1	2	35	1	1	12	12	1	0	0	0	0	33	0	4	0	29	0	P	I L	2	CCRT W-CDDP#4	2011-04-14		52	1.70959	0		561	18.4438			1	0	2012-09-13	561
41486991	58			3	167	68	24.3824	0.5	Ib1	1.1	2011-03-08	LRH BSO PLND PALNS		1	3	22	0	1	11	17	0.647059	0	0	0	1	34	3	1	0	33	3	Np	I L	2	CCRT w-CDDP #6	2011-05-11		63	2.07123	0		680	22.3562			1	0	2013-01-28	680
41487949	48			1	161	46	17.7462	1.3	Ib2	1.2	2011-02-25	LRH BSO PLND PALNS		1	2	45	0	0	10	14	0.714286	0	0	0	1	21	1	2	0	19	1	Np	S I	2	CCRT W-CDDP#6	2011-05-03		68	2.23562	0		646	21.2384			1	0	2012-12-11	646
41559837	53			2	152	52	22.5069	8.2	ib1	1.2	2011-02-25	LRH BSO PLND PALNS		2		50	1	0	28	28	1	0	0	0	1	41	4	3	0	38	4	P Np	S I	2	CCRT W-CDDP#6	2011-04-27		62	2.03836	0		713	23.4411			1	0	2013-02-18	713
41573871	49			2	154	72	30.3593	0.56	Ib1	1.1	2011-03-07	LRH BSO PLND PALND		3	3	30	1	1	16	16	1	0	0	1	1	41	1	9	0	32	1	P Np	I L	2	CCRT W-CDDP#6	2011-05-20		73	2.4	0		660	21.6986			1	0	2013-01-07	660
41733286	70			7	144	51	24.5949	1	Iia	2.1	2011-05-19	RH BSO PLND PALND		1	2	18	0	0	8	8	1	0	0	1	0	16	0	2	0	14	0	0	I	2	RT	2011-07-26		67	2.20274	0		636	20.9096			1	0	2013-02-25	636
41738515	33			2	165	59	21.6713	1.2	IIa	2.1	2011-03-28	LRH PLND PALNS		3	1	35	1	1	9	9	1		1	1	1	56	4	1	0	55	4	P M Np	I L	2	CCRT wCDDP#6	2011-06-01		63	2.07123	1	2012-08-27	518	17.0301	stump, periureter, omentum	1	2	0	2013-02-02	664
41751361	44			2	150	63	28	0.5	Ib1	1.1	2011-04-11	LRH BSO PLND PALND		3	2	30	0	1	15	15	1		0	1	1	47	26	6	1	41	25	Np	I L	2	CCRT w-CDDP#6	2011-06-22	urin. Incontinency	71	2.33425	0		641	21.074			1	0	2013-01-22	641
41756373	39	2011-04-03	2011-04-12	1	159	40	15.8222	13.1	IIa2	2.2	2011-04-04	LRH c PLND PALNS LOT		1	2	78	1	0	30	30	1	0	0	1	0	31	0	1	0	30	0	P	S I	1	T/C#6	2011-08-13		129	4.3	0		496	16.3068			1		2012-08-20	496
41850554	31	2011-04-21	2011-04-30	0	164	64	23.7954	1.1	Ib1	1.1	2011-04-22	LRT PLND		1	2	32	0	1	9	15	0.6	0	0	0	0	29	0	1	0	28	0	0	I L	1	Pd/C#6	2011-09-03		131	4.36667	0		591	19.4301			1	0	2012-12-13	591
41859760	32			0	155	44	18.3143	3.1	Ib1	1.1	2011-05-09	LRH PLND PALND		1	1	25	0	1	10	15	0.666667	0	0	1	1	48	9	15	0	33	9	Np	I L	2	CCRT xCDDP#6	2011-07-15		66	2.16986	0		573	18.8384			1	0	2012-12-12	573
41885853	35			2	152	51	22.0741	0.59	IIa	2.1	2011-05-12	LRH LS PLND		3	2	33	1	1	6	15	0.4	0	0	1	1	30	3			30	3	P Np	L	2	CCRT wCDDP#6	2011-07-13		61	2.00548	0		232	7.6274			5	0	2012-01-04	232
41973488	29			2	157	50	20.2848	1		1.1	2011-05-30	RH ROT PLND PALND appen		1	2	37	1	1	18	18	1	0	1	0	1	38	9	1	0	37	9	P M Np	I L	2	CCRT wCDDP#6	2011-08-05		65	2.13699	0		564	18.5425			1	0	2012-12-24	564
42682259	48	2011-10-18	2011-10-25	2	153	55	23.4952	0.5/3.3	Ib1	1.1	2011-10-19	RH BSO PLND		2	3	25	0	0	8	18	0.444444	0	0	0	1	38	1	0		38	1	Np1	0	1	X/P#6	2012-03-02		133	4.43333	0		422	13.874			1		2012-12-21	422
42765440	55	2011-10-24	2011-11-03	2	151	61	26.7532	0.5/3.2	Ib1	1.1	2011-10-26	LRH c BSO PLND		3	1	33	0	0	12	18	0.666667	0	0	0	1	28	1	0		28	1	Np1	I	1	X/P#6	2012-03-14		138	4.6	0		453	14.8932			1		2013-01-22	453
43016817	36	2012-01-02	2012-01-13	2	160	59	23.0469	2.5	Ib1	1.1	2012-01-03	LRH c LSO ROT PLND PALNS		1	2	38	0	1	19	19	1	0	0	0	1	23	3	0	0	21	3	Np	I L	1	X/P#6	2012-05-30		147	4.9	0		345	11.3425			1		2012-12-18	345
43063806	42	2012-01-03	2012-01-12	2	163	59	22.2063	0.6	Ib2	1.2	2012-01-04	LRH c LSO ROT PLND PALNS		1	3	80	0	0	7	8	0.875	0	0	0	0	59	0	2	0	57	0	0	S I	1	Pd/C#6	2012-05-05		121	4.03333	0		337	11.0795			1		2012-12-11	337
43307171	52	2012-02-20	2012-03-01	2	147	51	23.6013	1.4/18.5	Ib1	1.1	2012-02-22	LRH c BSO PLND PALND P-O		3	2	70	0	0	10	10	1	1	0	0	0	39	0	11	0	28	0	A	S I	1	Pd/C#6	2012-06-28		126	4.2	0		357	11.737			1		2012-12-31	357
43492396	25	2012-04-15	2012-04-26	0	163	57	21.4536	1.3	Ib1	1.1	2012-04-16	LRH LSO ROT PLND (infra IMA)PALND		1	2	37	0	1	12	12	1	0	0	1	1	67	1	24	0	43	1	Np1	I L	1	X/P#6	2012-09-01		135	4.5	0		261	8.58082			1	0	2013-01-07	261
43735985	43	2012-05-10	2012-05-19	0	151	47	20.6131	17.9	Ib1	1.1	2012-05-11	LRH BSO		1	2	55	0	0	30	30	1	0	0	0	1	41	3	0		41	3	Np	S I	1	X/P#6	2012-09-20		129	4.3	0		250	8.21918			1		2013-01-21	250
	46.5				157	57.5	23.4665	1.4								34	0	1	12	16	#DIV/0!																						43.7918
[truncated: 1 more columns]

## Sheet: LNM(n=107)
ID	age	adm	discharge	Para	Ht (cm)	Wt (Kg)	BMI	initial tumor marker	stage	st	op date	op name	postop cx	Histology	Grade	Size (mm)	PM	LVSI	DOI (mm)	Cx Depth (mm)	DOI ratio	adnexa	Margin	Vagina	LN meta 여부	Total LN	LN meta 개수	PALN	+PALN	PLN	+PLN	high RF	interm RF	adjuvant Tx	adjuvant CTx regimen	DATE end of Tx	postCTx cx	duration of Tx (days)	duration of Tx (mo)	Recur	Rec date	DFS(days)	DFS(mo)	Rec site	recur pattern	status	Death	Last F/U	OS (days)
10919194	37	1998-04-12	1998-05-11	2	162	59	22.4813	1.3	Ib	1.1	1998-04-14	RH LSO ROT PLND PALNS inc-appe	mechanical ileus	1		30	0	1	7	22	0.318182	0	0	0	1	36	3	2	0	34	0	Np	L	1	PF#6	1998-08-26		132	4.4	0		5160	169.644			1	0	2012-08-14	5160
11370824	60			3	156	70	28.764	0.57	Ib	1.1	2007-04-03	RH, BSO, PLND, PALNS	bladder dysfunction	2	3	35	1	1	21	21	1		0	1	1	29	3	2	0	27	3	P Np	I L	2	CCRT w-Carbo#6	2007-06-26		83	2.72877	1	2012-11-22	2060	67.726	lung	2	2	0	2013-02-18	2115
11504160	51			3	156	59	24.2439	9.3	IIa	2.1	1991-01-22	RH LSO PLND PALNS APPE		1	1	30	0	0	17	17	1		0	0	1	36	3	0		36	3	Np	I	2	RT			-32782	-1077.76	0		1890	62.137			5	0	1996-04-22	1890
11788951	45			2	163	63	23.7118	2.7	Ib	1.2	2000-11-23	RH BSO PLND		1	3	45	0	0	25	27	0.925926		0	0	1	31	2	0		31	2	Np	S I	2	RT			-36323	-1194.18	0		4080	134.137			1	0	2012-03-23	4080
12110405	39			0	160	55	21.4844	5.3	Ib1	1.1	2001-03-12	ARH, PLND, PALNS APPE		1	2	50	0	0	15	17	0.882353		0	0	1	39	1	0		39	1	Np	S I	2	CCRT W-CDDP#6	2001-05-16		64	2.10411	1	2006-07-12	1948	64.0438	Lt pelvic side wall, Lt iliac vessel, Lt ilium	1	5	0	2006-07-30	1938
12613663	44			2	158	74	29.6427	0.5	Ib2	1.2	2006-03-08	LRH BSO PLND	urinary retension	3	2	30	1	1	18	18	1		0	0	1	24	1	0		24	1	P Np	I L	2	CCRT W-CDDP#6	2006-05-16	lymphedema, distal ureter stricture	68	2.23562	1	2010-05-25	1539	50.5973	vaginal stump, rectum	1	3	1	2012-06-14	2256
13124414	45			2	158	59	23.634		Ib	1.2	1993-04-27	RH ROT PLND PALNS APPE		1		50	0	1	20	30	0.666667		0	0	1	67	5	16	0	51	5	Np	S I L	1	PF#3	1993-07-30		93	3.1	0		6832	224.614			1	0	2012-04-19	6832
14432202	47			1	161	50.4	19.4437	1	Ib1	1.1	1999-06-15	RH, PLND, PALNS		3	1	15	0	0	3	20	0.15		0	0	1	45	2	5	0	40	2	Np	0	2	RT			-35805	-1177.15	0		4886	160.636			1	0	2013-01-11	4886
15334952	43			0	160	54	21.0937	4.7	Ib1	1.1	2008-05-28	LRH, BS, BOT, PLND, PALND		1	2	31	0	1	18	18	1		0	0	1	58	11	17	0	41	11	Np	I L	2	CCRT w-CDDP#6	2008-08-16	vulvar edema	78	2.56438	0		641	21.074			1	0	2010-03-09	641
16962824	62			2	162	52	19.8141	0.83	Ib1	1.1	2011-05-26	LRH BSO PLND PALNS		1	2	40	1	1	6	6	1	0	0	1	1	35	1	1	0	34	1	P Np	S I L	2	CCRT w-CDDP #6	2011-08-02		66	2.16986	0		626	20.5808			1	0	2013-02-22	626
17418508	54	1996-04-15	1996-06-26	3	154	68	28.6726	34.6	Ib	1.1	1996-05-30	RH c BSO PLND PALNS appe	neurogenic bladder	1		27	0	0	15	17	0.882353	0	0	0	1	29	2	0		29	2	Np	I	1	PF#6	1996-11-24		174	5.8	0		3552	116.778			1		2006-04-12	3552
17470784	55			3	156	58	23.833	2.9	Ib1	1.1	2006-12-28	RH, BSO PLND, PALNS APPE	CIC교육	1	3	30	0	1	15	15	1		0	0	1	43	5	6	3	37	2	Npa	I L	2	CCRT w-CDDP #6	2007-03-09		71	2.33425	0		1993	65.5233			1	0	2012-07-11	1993
17804781	60			3	154	52	21.9261	1.1	Ib1	1.1	2006-12-04	RH, BSO, PLND	CIC 교육	1	2	26	1	1	10	10	1		0	0	1	18	1	0		18	1	P Np	I L	2	CCRT w-CDDP #6	2007-02-12		68	2.23562	1	2007-10-02	302	9.92877	lung meta	2	3	1	2007-12-19	375
19112736	59	1997-04-20	1997-05-16	4	151	65	28.5075	4	Ib	1.1	1997-04-22	RH BSO PLND PALNS inc-appe Rt ureter reanastomosis	Rt ureter disruption	1		22	0	0	7	21	0.333333	0	0	0	1	25	2	0		25	2	Np	0	1	PF#6	1997-08-25		123	4.1	1	1999-06-10	779	25.611	multiple liver meta, periureteric, paraaorticn LN	2	5		1999-08-31	849
19481843	35	1997-12-08	1997-12-26	1	162	58	22.1003	0.5	Ib	1.1	1997-12-10	RH PLND inc-appe		1		20	0	0	5	6	0.833333	0	0	0	1	18	1	0		18	1	Np1	I	1	cisplatin#2	1998-01-21		41	1.36667	0		3698	121.578			5		2008-03-18	3698
19983969	37			0	157	54	21.9076	0.5	Ib1	1.1	2010-03-05	LRH BS PLND PALNS		3	1	30	0	1	5	15	0.333333		0	0	1	40	1	0		40	1	Np	L	2	CCRT W-CDDP#6	2010-06-07	lymphedema st.2, r/o neurogenic bladder	92	3.02466	0		1013	33.3041			1	0	2012-12-28	1013
20161745	49	1997-11-18	1997-12-19	2	158	62	24.8358	24.5	Ib	1.1	1997-11-28	RH BSO PLND inc-appe		1		40	0	1	18	19	0.947368	0	0	0	1	27	2	0		27	2	Np	S I L	1	PF#1 cisplatin#2	1998-02-07		69	2.3	1	1998-08-12	257	8.44932	pelvis, liver, LN	2	3	1	1999-03-03	455
20267504	46			3	147	59	27.3034	3.3	Ib	1.1	1998-03-12	RH LSO PLND PALNS		1	2	35	0	0	14	18	0.777778		0	0	1	33	1	3	0	30	1	Np	I	2	RT			-35352	-1162.26	0		794	26.1041			5	0	2000-05-26	794
20643324	64			3	162	61	23.2434	2.7	Ib1	1.1	2009-03-26	LRH BSO PLND PALNS		1	3	33	0	0	14	14	1	0	0	0	1	50	1	4	0	46	1	Np	I	2	CCRT w-CDDP#6	2009-06-16	neuropathy	80	2.63014	0		1328	43.6603			1	0	2012-12-04	1328
21792849	70	1999-01-05	1999-01-19	3	159	63	24.9199	28.8	Ib	1.2	1999-01-06	RH BSO PLND PALNS		1	3	65	1	1	45	45	1	0	0	0	1	36	2	3	2	33	0	P Na	S I L	1	PF#2	1999-03-04		58	1.93333	1	2001-09-04	972	31.9562	surgical bed	1	3	1	2004-08-03	2007
22238704	71	1999-04-25	1999-05-31	7	148	56	25.5661	1.4	Ib1	1.1	1999-04-27	RH BSO PLND PALNS inc-appe		1	2	28	0	1	9	16	0.5625	0	0	0	1	32	1	3	0	29	1	Np1	I L	1	PF#6	1999-10-21		174	5.8	0		881	28.9644			5		2001-10-08	881
22410412	54			3	158.1	60.3	24.1242	3.1	Ib1	1.1	2006-03-17	RH, PLND, PALND, BSO		1	2	45	1	1	14	14	1		0	0	1	33	4	3	0	30	4	P Np	S I L	2	CCRT W-CDDP#6	2006-05-30		73	2.4	0		2341	76.9644			1	0	2012-09-18	2341
22789303	40	1999-07-24	1999-08-30	2	154	74	31.2026	28.1	Ib1	1.1	1999-08-06	RH ROT PLND PALNS appe		1		85	1	1	70	70	1	0	0	0	1	32	1	2	0	31	1	P Np1	S I L	1	PF#4	1999-11-16		100	3.33333	0		583	19.1671			5		2001-03-19	583
22889777	53			1	152	55	23.8054	48.4	Ib2	1.2	2011-02-10	LRH BSO PLND PALNS		1	2	44	1	1	18	18	1	0	0	1	1	44	4	2	0	42	4	P Np	S I L	2	CCRT W-CDDP#6	2011-04-13		63	2.07123	0		688	22.6192			1	0	2013-01-08	688
23977792	47			1	156.4	64	26.1641	11.1	Ib	1.1	2000-04-10	RH,RSO,LOT,PLND, PALNS,inc-appe	ileus	1	2	60	0	0	13	17	0.764706		0	0	1	24	3	2	0	24	2	Np	S I	2	RT	2000-06-14		64	2.10411	0		739	24.2959			1	0	2002-04-29	739
24307389	41	2000-06-03	2000-06-19	2	153	54	23.0681	0.5	Ib1	1.1	2000-06-07	RH LSO PLND PALNS inc-appe		1		12	0	0				0	0	0	1	22	1	1	0	21	1	Np1	0	1	PF#3	2000-09-01		84	2.8	0		981	32.2521			5		2003-02-28	981
25138632	39			3	160	59	23.0469	16	Ib	1.2	2001-02-20	RH LOT of RO PLND PALNS		1	2	50	0	1	13	14	0.928571		0	0	1	2	46	2	0	44	2	Np	S I L	2	RT	2001-04-24	lymphedema st.2	64	2.10411	0		4137	136.011			1	0	2012-08-17	4137
25601046	33			2	164	68	25.2826	1.8		1.1	2001-05-29	RH, ROT PLND		2	4	22	0	0	13	22	0.590909		1	1	1	32	6	0		32	6	M Np	I	2	RT	2001-08-01		62	2.03836	1	2003-02-19	631	20.7452	bone, lung	2	5	0	2003-10-09	850
25607222	44	2001-05-27	2001-06-18	2	168	60	21.2585	0.5	Ib1	1.1	2001-05-28	RH PLND PALNS inc-appe		3	3	23	0	1	20	42	0.47619	0	0	0	1	77	2	10	0	67	2	Np	I L	1	T/P#6	2001-10-09		131	4.36667	0		4114	135.255			1	0	2012-11-02	4114
25792029	41			2	148	48	21.9138	4	Ib	1.1	2001-07-23	RH BOT PLND PALNS APPE		1	4	33	1	1	20	20	1		0	0	1	21	2	6	0	15	2	P Np	I L	2	CCRT W-CDDP#6	2001-10-08		75	2.46575	0		3688	121.249			1	0	2011-10-21	3688
26828798	42	2002-03-05	2002-03-25	2	150	67	29.7778	3.3	Ib1	1.1	2002-03-07	LRH PLND	Rt ureter injury	3		21	0	0	2.6	11	0.236364	0	0	0	1	32	1	0		32	1	Np1	0	1	T/P#6	2002-07-06		119	3.96667	0		3828	125.852			1	0	2012-10-25	3828
26998990	40			3	152	53	22.9398	3.5	Ib1	1.1	2002-04-12	ARH, PLND, PALNS		1	2	45	1	1	19	21	0.904762		0	0	1	40	10	2	0	38	10	P Np	S I L	2	CCRT W-CDDP#6	2002-07-18		96	3.15616	0		2988	98.2356			1	0	2010-07-30	2988
27006399	48			3	158	65	26.0375	1	Ib1	1.1	2002-04-18	ARH, BSO, PLND, PALNS	neurogenic bladder - CIC	1	3	12	0	1	7	7	1		0	0	1	44	3	0		44	3	Np	I L	2	RT	2002-06-27		69	2.26849	0		1426	46.8822			5	0	2006-04-04	1426
27486010	63	2002-08-01	2002-08-14	5	155	52	21.6441	3.7	Ib1	1.1	2002-08-03	RH BSO PLND PALND inc-appe	lymphedema	1	2	30	0	1	24	27	0.888889	0	0	0	1	39	1	1	0	38	1	Np1	I L	1	T/P#3	2002-09-25		52	1.73333	0		795	26.137			5		2004-10-18	795
27981856	66			2	163	62	23.3355	1	Ib1	1.1	2002-11-26	RH BSO PLND		1	2	37	0	1	8	10	0.8		0	0	1	26	0	1	0	25	1	Np	I L	2	RT	2003-02-07		71	2.33425	0		3637	119.573			1	0	2013-01-03	3637
28320740	34	2003-03-04	2003-03-20	1	158	55	22.0317	0.5	Ib1	1.1	2003-03-05	LRH PLND		1		20	0	1	1	10	0.1	0	0	0	1	29	1	0		29	1	Np1	L	1	T/P#3	2003-05-09		64	2.13333	0		3214	105.666			1	0	2012-02-09	3214
28468091	46			3	159.4	58	22.8271	9.3	Ib	1.2	2003-03-20	RH RSO, LOT, PLND		1	3	45	1	1	22	22	1		0	0	1	33	5	0		33	5	P Np	S I L	2	CCRT W-CDDP#6	2003-06-04	lymphedema	74	2.43288	0		2452	80.6137			5	0	2010-01-12	2452
28643544	43			2	160	47.95	18.7305	4.7	Ib	1.1	2008-12-24	RH, PLND, inc-appe		3	2	35	0	1	14	30	0.466667		0	1	1	17	2	0		17	2	Np	L	2	CCRT-wCDDP#4	2009-03-06	Lt kidney obst	72	2.36712	1	2010-01-29	401	13.1836	Lt SCLN	2	3	1	2012-01-07	1093
28754848	57			3	153	56	23.9224	1.5	Ib1	1.1	2003-06-25	ARH, BSO, PLND, PALNS		1	2	40	1	1	14	17	0.823529		0	0	1	51	1	2	0	49	1	P Np	S I L	2	CCRT w-CDDP #6	2003-09-02		67	2.20274	1	2004-11-12	2104	69.1726	paraaortic LN	2	3	1	2009-04-29	2104
30687840	68			4	148	55	25.1096	1.4	Ib	1.1	2007-01-23	RH c BSO, PLND,PALNS		1	2	20	1	1	13	13	1		0	0	1	49	1	3	0	46	1	P Np	I L	2	CCRT w-CDDP#6	2007-04-09		76	2.49863	0		1368	44.9753			1	0	2010-11-11	1368
30763357	50	2009-01-06	2009-01-16	0	162	58	22.1003	1.1	Iia	2.1	2009-01-07	LRH with PALNS, PLND, BSO		3		17	0	0	7	15	0.466667	0	0	0	1	61	3	5	0	56	3	Np	I	1	Pd/C#6	2009-05-07	infected lymphocele	120	4	0		228	7.49589			1		2009-08-25	228
30774636	41			0	168.8	60	21.0575	1.2	Ib1	1.1	2004-09-20	RH ROT PLND PALNS,inc-appe		1	3	35	0	1	8	20	0.4		0	0	1	33	2	4	0	18	2	Np	L	2	RT	2004-12-03		73	2.4	0		2921	96.0329			1	0	2012-11-01	2921
31193850	41			2	153	58	24.7768	1	Ib1	1.1	2005-01-10	LARH, PLND		1	2	35	0	1	10	15	0.666667		0	0	1	33	3	3	0	30	17	Np	I L	2	CCRT w-CDDP#4	2005-02-22	ureter stricture	42	1.38082	0		2675	87.9452			1	0	2012-06-15	2675
32436550	50	2005-11-22	2005-12-01	2	158	75	30.0433	0.5	Ib1	1.1	2005-11-23	LRH BSO PLND		3	3	10	0	0	3	12	0.25	0	0	0	1	31	1	0		31	1	Np1	0	1	xeloda#6	2006-04-20		147	4.9	0		2332	76.6685			1	0	2012-05-15	2332
32679124	39			1	160	63.2	24.6875	0.79	Ib1	1.1	2005-12-22	LARH, PLND, PALNS	CIC	1	2	30	0	1	12	15	0.8		0	1	1	60	4	5	0	55	4	Np	I L	1	X/P#4	2006-03-11		79	2.63333	0		2512	82.5863			1		2012-12-14	2512
32736661	40			2	157	64	25.9645	2	IIa	2.1	2005-12-30	RH BOT PLND PALNS		1	3	65	1	0	25	25	1		0	1	1	44	2	3	0	41	2	P Np	S I	2	CCRT W-CDDP#6	2006-03-15	lymphedema St.III	75	2.46575	0		2421	79.5945			1	0	2012-09-21	2421
32833074	39	2006-02-04	2006-02-25	1	162	55	20.9572	0.5	Ib1	1.1	2006-02-16	LRH PLND PALNS		1	2	10	0	1	5	10	0.5	0	0	0	1	25	1	0		25	1	Np1	I L	1	xeloda#6	2006-07-29		163	5.43333	1	2009-07-09	1239	40.7342	Lt ext iliac LN Rt obturator fossa, mesentery	1	1	0	2013-01-11	2485
33040729	44			2	163	77	28.9811	4.2	Ib1	1.1	2006-03-22	RH, PLND, PALNS APPe		1	2	38	0	1	35	35	1		0	0	1	28	4	3	0	25	3	Np	I L	2	CCRT w-CDDP#6	2006-06-14		82	2.69589	0		1421	46.7178			1	0	2010-03-03	1421
33237578	39			1	149.4	47.1	21.1018	1	Ib	1.2	2006-04-28	RH PLND PALNS appe		1	2	45	0	0	6	12	0.5		0	0	1	42	1	3	0	39	0	Np	S I	2	CCRT W-CDDP#6	2006-07-11	lymphedema	73	2.4	0		2392	78.6411			1	0	2012-12-20	2392
33299660	36			1	170.1	69.8	24.1239	5.5	Ib1	1.1	2006-06-15	RH PLND		1	4	32	0	1	18	18	1		0	0	1	20	1	0		20	1	Np	I L	2	RT	2006-08-25	lymphedema	70	2.30137	0		2136	70.2247			1	0	2012-05-21	2136
33378594	39			1	161.9	63.3	24.1496	1.3	Ib1	1.1	2006-06-01	RH BOT PLND PALNS APPE	inc.hernia, lymphedema	1	2	45	0	1	21	23	0.913043		0	0	1	43	1	1	0	42	1	Np	S I L	2	CCRT W-CDDP#6	2006-08-01		60	1.9726	0		2160	71.0137			1	0	2012-05-31	2160
33444686	41			1	158.7	68.7	27.2774	1.7	Ib1	1.1	2006-06-20	RH LOWR ROT PLND PALNS appe	ileus, DVT	3	3	15	0	1	15	25	0.6		0	0	1	18	8	0		18	8	Np	I L	2	CCRT W-CDDP#6	2006-08-31		71	2.33425	1	2007-02-08	293	9.63288	Lt PALN, peritoneum	1	5	1	2007-04-13	293
33632971	47			2	153	52	22.2137	1.1	IIa	2.1	2007-05-15	ARH, BSO, PLND, PALNS		1	4	17	1	1	1	12	0.0833333	1	0	0	1	40	3	2	0	38	3	P A Np	I L	2	CCRT W-CDDP#6	2007-07-07		52	1.70959	1	2010-09-16	1220	40.1096	Lt pelvic cavity, multiple LN	1	2	0	2013-02-19	2074
33706276	38			1	155.4	56.6	23.4377	2.4	IIa	2.1	2006-08-11	RH PLND		1	2	35	0	1	13	15	0.866667		1	1	1	25	1	0		25	1	M Np	I L	2	CCRT W-CDDP#6	2006-10-19	lymphedema	68	2.23562	0		1846	60.6904			5	0	2011-09-27	1846
34081723	53				149	49	22.0711	4	Ib1	1.1	2006-11-10	LARH, BSO, PLND, PALNS		1	2	35	1	1	6	15	0.4		0	1	1	22	1	1	0	21	1	P Np	L	2	CCRT w-CDDP#6	2007-02-02		82	2.69589	0		2125	69.863			1	0	2012-10-05	2125
34221824	42			2	155	61	25.3902	8.4	Ib2	1.2	2006-12-19	RH LSO ROT PLND PALNS APPE		1	3	57	0	1	42	42	1		0	0	1	45	2	8	0	37	2	Np	S I L	2	CCRT w-CDDP#6	2007-02-27		68	2.23562	0		1338	43.989			1	0	2010-09-07	1338
34707683	33			2	144	38.2	18.4221	2.4	Ib	1.1	2007-04-05	RH,LOT PLND, PALNS appe	bladder dysfunction	1	2	25	0	1	7	12	0.583333		0	1	1	42	3	4	0	38	3	Np	I L	2	CCRT w-Carbo#6	2007-06-20		75	2.46575	0		2075	68.2192			1	0	2013-01-10	2075
34838657	44			2	159	51.2	20.2524	9.6	IIa	2.1	2007-05-03	ARH, PLND, PALNS		1	3	40	0	0	13	18	0.722222		0	1	1	26	1	2	0	24	1	Np	S I	2	CCRT W-CDDP#6	2007-07-16	urin. Incontinency	73	2.4	0		1993	65.5233			1	0	2012-11-16	1993
34841211	51			2	152	52	22.5069	0.64	Ib1	1.1	2007-05-08	ARH, BSO, PLND, PALNS		2	2	23	0	1	9	10	0.9		0	0	1	22	4	4	0	18	4	Np	I L	2	CCRT W-CDDP#6	2007-07-19		71	2.33425	1	2008-04-29	357	11.737	peritoneum	1	3	1	2010-01-18	970
35262392	37			2	160	55	21.4844	7	Ib1	1.1	2007-10-19	LRH with PALNS, PLND, ROT		1	4	30	0	0	15	15	1		0	0	1	30	5	1	0	29	5	Np	I	2	CCRT W-CDDP#6	2007-12-31	perineum edema	72	2.36712	0		1771	58.2247			1	0	2012-09-20	1771
35512080	38			1	168	55	19.487	0.8	Ib1	1.1	2007-09-20	LAMRH c PALNS PLND ROT		3	2	27	0	1	9	22	0.409091		0	0	1	16	1	1	0	15	1	Np	L	2	CCRT W-CDDP#6	2011-07-30	lymphedema	1390	45.6986	0		1781	58.5534			1	0	2012-08-31	1781
35570264	33			2	155.9	51.1	21.0246	1.3	Ib	1.2	2007-10-15	RH c LOC PLND PALNS T-O inc-appe		1	2	40	1	1	4	17	0.235294		0	1	1	48	1	3	0	45	1	P Np	S L	2	CCRT wCDDP#4	2007-12-27		72	2.36712	0		1787	58.7507			1	0	2012-10-02	1787
35967697	46			3	156	63.9	26.2574	6.8	Ib1	1.1	2008-01-23	RH, BSO, PLND, PALNS, inc-appe		1	1	47	0	0	13	13	1		0	1	1	16	1	4	0	12	1	Np	S I	2	CCRT W-CDDP#6	2008-04-02		69	2.26849	0		1760	57.863			1	0	2012-12-13	1760
36200272	36			0	153	63	26.9127	6.3	Ib1	1.1	2008-03-07	LRH c PLND ROT		1	2	40	0	1	30	30	1		0	0	1	27	1	0		27	1	Np	S I L	2	CCRT W-CDDP#6	2008-05-13		66	2.16986	0		501	16.4712			5	0	2009-07-28	501
36418460	61			4	152	49	21.2084	3.1	Iia	2.1	2008-04-11	LRH c BSO PLND		1	2	40	0	0	9	11	0.818182		0	1	1	34	0	0		34	1	Np	S I	2	CCRT w-CDDP #6	2008-07-02		81	2.66301	0		962	31.6274			5	0	2010-12-13	962
36459283	53			2	162	71.1	27.0919	3.1	Ib1	1.1	2008-05-19	RH, BSO, PLND, PALNS		1	2	32	0	1	13	13	1		0	0	1	34	1	0		34	1	Np	I L	2	CCRT W-CDDP#6	2008-07-25		66	2.16986	0		1670	54.9041			1	0	2013-01-09	1670
36708613	57			3	146	54.1	25.38	4.8	Ib	1.1	2008-07-09	LRH, BSO, PLND, PALND		1	3	18	0	1	9	19	0.473684		0	0	1	57	2	2	0	55	2	Npa	L	2	CCRT w-CDDP #6	2008-09-11		62	2.03836	0		1653	54.3452			1	0	2013-02-12	1653
36977332	41			2	150	44.75	19.8889	0.5	Ib1	1.1	2008-08-25	LRH, LSO, PLND, PALND		3	2	40	1	1	20	22	0.909091	1	0	0	1	76	1	5	0	71	1	P A Np	S I L	2	CCRT W-CDDP#6			-39115	-1285.97	0		1532	50.3671			1	0	2012-11-27	1532
37514602	48			1	157	58	23.5304	0.5	Ib	1.1	2008-12-23	LRH, PLND, PALNS, BSO		3	2	30	1	1	15	15	1		1	1	1	28	0	1	0	27	1	P M Np	I L	2	CCRT W-CDDP#6	2009-02-25		62	2.03836	0		1498	49.2493			1	0	2013-02-21	1498
37576996	41			3	151	50	21.9289	2.7	Ib	1.1	2008-12-26	RH, PLND, PALND, ROT		1	2	40	1	1	10	10	1		0	0	1	29	3	1	0	28	3	P Np	S I L	2	CCRT-wCDDP	2009-03-06	lymphedema	70	2.30137	0		1314	43.2			1	0	2012-08-20	1314
37716617	53			2	153	61.2	26.1438	0.62	Ib1	1.1	2009-01-28	LRH, BSO, PLND, PALNS		1	3	65	1	0	10	10	1		0	1	1	29	1	6	0	23	1	P Np	S I	2	CCRT W-CDDP#6	2009-04-03		65	2.13699	0		1347	44.2849			1	0	2012-10-25	1347
37987945	48			1	162	51.5	19.6235	8.2	Ib1	1.1	2009-03-12	RH, BSO, PLND, PALNS, Lt EIA bypass		1	2	30	0	1	10	16	0.625		0	0	1	9	2	0		9	2	Np	I L	2	CCRT W-CDDP#6(타원)			-39312	-1292.45	0		1296	42.6082			1	0	2012-10-18	1296
38114872	38			1	164	65	24.1672	1	Ib2	1.2	2009-04-21	RH BOT PLND PALNS appe		1	2	45	1	0	27	27	1		0	0	1	71	1	2	0	68	1	P Np	S I	2	CCRT W-CDDP#6	2009-06-29		68	2.23562	0		1291	42.4438			1	0	2012-11-22	1291
38180552	39	2009-06-10	2009-06-19	1	162	50	19.052	0.79	Ib1	1.1	2009-06-11	LRH,LSO,PLND,PALND,Rt.ovary transposition		1	2	38	0	0	11	15	0.733333	0	0	0	1	31	1	1	0	30	0	Np1	I	1	Pd/C#3	2009-08-06		55	1.83333	0		1143	37.5781			1		2012-08-14	1143
38293991	43			2	160	68	26.5625	0.5	Ib1	1.1	2009-05-28	LRH PLND PALNS		1	2	34	0	0	8	17	0.470588	0	0	0	1	30	4	2	0	28	4	Np	0	2	CCRT w-CDDP#6	2009-08-03		65	2.13699	1	2010-04-28	335	11.0137	S-colon	1	3	1	2011-10-13	855
38300318	38			0	155	47	19.563	4.3	Ib1	1.1	2009-05-26	LRH PLND PALND		1	2	17	1	1	12	19	0.631579		0	1	1	32	10	2	0	30	10	P Np	I L	2	CCRT W-CDDP#6	2009-08-18		82	2.69589	0		1284	42.2137			1	0	2012-12-20	1284
38477939	32			2	164	56	20.8209	0.9	Ib1	1.1	2009-07-07	LRH PLND PALNS		1	2	13	0	1	6	12	0.5		0	0	1	44	4	1	0	40	4	Np	I L	2	CCRT wCDDP#6	2009-09-18		71	2.33425	0		1209	39.7479			1	0	2012-11-16	1209
38509850	32	2009-07-23	2009-08-01	0	152	41	17.7458	0.75	Ib1	1.1	2009-07-24	LRH LSO PLND PALNS ROT		1		6	0	1	5	11	0.454545	0	0	0	1	20	2	0		20	2	Np	I L	1	Pd/C#6	2009-12-26		152	5.06667	1	2011-02-28	584	19.2	vag. Stump, liver, LN	2	2		2011-12-28	874
38900390	27			0	156	76	31.2295	0.56	Ib2	1.2	2009-09-16	LRH LSO PLND PALND		3	1	52	1	1	14	14	1	0	0	1	1	55	5	3	0	52	5	P Np	S I L	2	CCRT wCDDP#4	2009-11-25		69	2.26849	1	2010-12-16	456	14.9918	rectum	1	5	0	2011-06-14	628
39099015	53			2	147	56	25.9151	11.9	Ib1	1.1	2009-11-24	LRH BSO PLND PALNS ureteroneocystostomy		1	3	35	1	1	18	18	1	0	0	0	1	29	3	4	0	25	3	P Np	I L	2	CCRT W-CDDP#6	2011-02-04		430	14.137	0		1131	37.1836			1	0	2013-01-15	1131
39476201	39			0	151	46	20.1746	1	Ib2	1.2	2010-01-06	RH c ROT PLND PALND, inc-app, Psoas Hich op	Lt ureter invasion(+) -> diffuse ureteral stricture	1	2	55	1	1	33	33	1		0	0	1	88	30	41	11	47	19	P Np	S I L	2	CCRT W-CDDP#6	2010-04-08		92	3.02466	0		280	9.20548			5	0	2010-10-16	280
39537214	32			1	170	57	19.7232	2	Ib2	1.2	2010-01-26	RH PLND PALNS appe		3	1	60	1	0					0	0	1	26	1	2	0	24	1	P Np	S	2	CCRT wCDDP#6	2010-04-08	SB ileus, RVF	72	2.36712	1	2010-07-08	163	5.3589	p.seeding, lung	2	5	1	2011-05-06	460
39552864	36			2	159	60	23.7332	1		1.1	2010-01-18	RH PLND PALNS appe		1	3	8	0	0	6	8	0.75		0	0	1	31	2	0		31	2	Np	I	2	CCRT W-CDDP#6	2010-03-30		72	2.36712	0		522	17.1616			1	0	2011-06-30	522
40222860	37			2	156	47	19.313	5.3	Ib2	1.2	2010-06-07	LRH LSO PLND PALND		1	3	50	0	1	10	11	0.909091	0	0	0	1	53	3	8	0	45	3	Np	S I L	2	CCRT W-CDDP#6	2010-08-16	urin. Incontinency	69	2.26849	0		933	30.674			1	0	2013-01-10	933
40526377	35			2	158	44	17.6254	2.2	Ib1	1.1	2010-08-06	RH Bso PLND PALNS appe		3	1	43	1	1	20	20	1	1	0	1	1	45	2	5	0	40	2	P A Np	S I L	2	CCRT wCDDP#6	2010-10-20		74	2.43288	1	2011-08-05	364	11.9671	p.seeding	2	3	1	2012-04-18	612
40672030	32			1	154	48	20.2395	2.2	Ib1	1.1	2010-09-03	LRH PLND PALNS		1	3	45	1	0	11	14	0.785714	0	0	0	1	21	1	0		21	1	P Np	S I	2	CCRT wCDDP#6	2010-11-01		58	1.90685	0		835	27.4521			1	0	2012-12-28	835
40747833	51			2	157	68	27.5873	7.7	Ib2	1.2	2010-09-10	LRH BSO PLND PALND		1	2	38	1	1	9	15	0.6	0	0	1	1	67	14	7	0	60	14	P Np	I L	2	CCRT W-CDDP#6	2010-11-23	lymphedema	73	2.4	1	2011-08-21	345	11.3425	liver, PALN, SCLN	2	3	1	2012-02-24	524
40849405	47	2010-10-11	2010-10-24	2	152	60	25.9695	2.6	Ib1	1.1	2010-10-12	RH c BSO PLND PALND, pelvic abscess drainage, P-O, inc-appe, Hartmann's op, small bowel R&A		3		40	0	1	30	30	1	1	0	0	1	73	23	12	4	71	19	A Npa	S I L	1	Pd/C#3	2010-12-18		66	2.2	0		393	12.9205			1		2011-11-15	393
40865229	36			0	167	57	20.4382	0.91	Ib1	1.1	2010-10-13	LRH ROT PLND PALNS		1	2	43	0	0	17	20	0.85		0	0	1	45	1	2	0	43	1	Np	S I	2	CCRT W-CDDP#6	2010-12-22		69	2.26849	0		737	24.2301			1	0	2012-10-30	737
41126756	67			5	157	53	21.5019	4.1	Ib1	1.1	2010-12-02	LRH BSO PLND		1	1	45	1	0	12	12	1	0	0	0	1	33	1	0		33	1	P Np	S I	2	CCRT w-CDDP#6	2011-02-15		73	2.4	0		799	26.2685			1	0	2013-02-21	799
41408775	30	2011-01-20	2011-01-29	0	164	50	18.5901	0.5/41.7	Ib1	1.1	2011-01-21	LRH PLND PALND,ROT Lt paratubal cystectomy		3	1	33	1	1	13	17	0.764706	0	0	0	1	21	3	0		21	3	P Np	I L	1	T/C#6	2011-05-31		130	4.33333	1	2011-07-18	178	5.85205	both lung, Rt sup. Pubic ramus, Lt acetabulum	2	5		2011-10-27	276
41450156	48			2	162	70	26.6728	1.6	Ib1	1.1	2011-02-14	LRH BSO PLND PALNS		1	2	35	0	0	16	23	0.695652	0	0	0	1	30	1	5	0	25	1	Np	I	2	CCRT W-CDDP#6	2011-05-04		80	2.63014	0		656	21.5671			1	0	2012-12-10	656
41454381	31			1	155	55	22.8928	2.7	Ib1	1.1	2011-02-15	LRH PLND PALNS	urinary incontinence	1	2	40	1	1	22	22	1	0	0	0	1	42	4	2	0	40	4	P Np	S I L	2	CCRT wCDDP#6	2011-04-26		71	2.33425	0		608	19.989			1	0	2012-10-23	608
41486991	58			3	167	68	24.3824	0.5	Ib1	1.1	2011-03-08	LRH BSO PLND PALNS		1	3	22	0	1	11	17	0.647059	0	0	0	1	34	3	1	0	33	3	Np	I L	2	CCRT w-CDDP #6	2011-05-11		63	2.07123	0		680	22.3562			1	0	2013-01-28	680
41487949	48			1	161	46	17.7462	1.3	Ib2	1.2	2011-02-25	LRH BSO PLND PALNS		1	2	45	0	0	10	14	0.714286	0	0	0	1	21	1	2	0	19	1	Np	S I	2	CCRT W-CDDP#6	2011-05-03		68	2.23562	0		646	21.2384			1	0	2012-12-11	646
41559837	53			2	152	52	22.5069	8.2	ib1	1.2	2011-02-25	LRH BSO PLND PALNS		2		50	1	0	28	28	1	0	0	0	1	41	4	3	0	38	4	P Np	S I	2	CCRT W-CDDP#6	2011-04-27		62	2.03836	0		713	23.4411			1	0	2013-02-18	713
41573871	49			2	154	72	30.3593	0.56	Ib1	1.1	2011-03-07	LRH BSO PLND PALND		3	3	30	1	1	16	16	1	0	0	1	1	41	1	9	0	32	1	P Np	I L	2	CCRT W-CDDP#6	2011-05-20		73	2.4	0		660	21.6986			1	0	2013-01-07	660
41738515	33			2	165	59	21.6713	1.2	IIa	2.1	2011-03-28	LRH PLND PALNS		3	1	35	1	1	9	9	1		1	1	1	56	4	1	0	55	4	P M Np	I L	2	CCRT wCDDP#6	2011-06-01		63	2.07123	1	2012-08-27	518	17.0301	stump, periureter, omentum	1	2	0	2013-02-02	664
41751361	44			2	150	63	28	0.5	Ib1	1.1	2011-04-11	LRH BSO PLND PALND		3	2	30	0	1	15	15	1		0	1	1	47	26	6	1	41	25	Np	I L	2	CCRT w-CDDP#6	2011-06-22	urin. Incontinency	71	2.33425	0		641	21.074			1	0	2013-01-22	641
41859760	32			0	155	44	18.3143	3.1	Ib1	1.1	2011-05-09	LRH PLND PALND		1	1	25	0	1	10	15	0.666667	0	0	1	1	48	9	15	0	33	9	Np	I L	2	CCRT xCDDP#6	2011-07-15		66	2.16986	0		573	18.8384			1	0	2012-12-12	573
41885853	35			2	152	51	22.0741	0.59	IIa	2.1	2011-05-12	LRH LS PLND		3	2	33	1	1	6	15	0.4	0	0	1	1	30	3			30	3	P Np	L	2	CCRT wCDDP#6	2011-07-13		61	2.00548	0		232	7.6274			5	0	2012-01-04	232
41973488	29			2	157	50	20.2848	1		1.1	2011-05-30	RH ROT PLND PALND appen		1	2	37	1	1	18	18	1	0	1	0	1	38	9	1	0	37	9	P M Np	I L	2	CCRT wCDDP#6	2011-08-05		65	2.13699	0		564	18.5425			1	0	2012-12-24	564
42682259	48	2011-10-18	2011-10-25	2	153	55	23.4952	0.5/3.3	Ib1	1.1	2011-10-19	RH BSO PLND		2	3	25	0	0	8	18	0.444444	0	0	0	1	38	1	0		38	1	Np1	0	1	X/P#6	2012-03-02		133	4.43333	0		422	13.874			1		2012-12-21	422
42765440	55	2011-10-24	2011-11-03	2	151	61	26.7532	0.5/3.2	Ib1	1.1	2011-10-26	LRH c BSO PLND		3	1	33	0	0	12	18	0.666667	0	0	0	1	28	1	0		28	1	Np1	I	1	X/P#6	2012-03-14		138	4.6	0		453	14.8932			1		2013-01-22	453
43016817	36	2012-01-02	2012-01-13	2	160	59	23.0469	2.5	Ib1	1.1	2012-01-03	LRH c LSO ROT PLND PALNS		1	2	38	0	1	19	19	1	0	0	0	1	23	3	0	0	21	3	Np	I L	1	X/P#6	2012-05-30		147	4.9	0		345	11.3425			1		2012-12-18	345
43492396	25	2012-04-15	2012-04-26	0	163	57	21.4536	1.3	Ib1	1.1	2012-04-16	LRH LSO ROT PLND (infra IMA)PALND		1	2	37	0	1	12	12	1	0	0	1	1	67	1	24	0	43	1	Np1	I L	1	X/P#6	2012-09-01		135	4.5	0		261	8.58082			1	0	2013-01-07	261
43735985	43	2012-05-10	2012-05-19	0	151	47	20.6131	17.9	Ib1	1.1	2012-05-11	LRH BSO		1	2	55	0	0	30	30	1	0	0	0	1	41	3	0		41	3	Np	S I	1	X/P#6	2012-09-20		129	4.3	0		250	8.21918			1		2013-01-21	250
	43				157	56.8	23.0469	2.1													0.882353																						39.7479
[truncated: 1 more columns]
